# Supplementary material for: In vivo recording of suprachiasmatic nucleus dynamics reveals a dominant role of arginine vasopressin neurons in circadian pacesetting
Source: PLoS Biol. 2023 Aug 29;21(8):e3002281. doi: 10.1371/journal.pbio.3002281 (PMC10465001; doi:10.1371/journal.pbio.3002281)
Supplement: S1 Data — (XLSX) [file pbio.3002281.s006.xlsx]

## Sheet: Fig. 1B
LD	Group	Control	Control	Control	Control	Control	Control	Control	Control	Control	Control	CaMKiia-CK1d-/-	CaMKiia-CK1d-/-	CaMKiia-CK1d-/-	CaMKiia-CK1d-/-	CaMKiia-CK1d-/-	CaMKiia-CK1d-/-	CaMKiia-CK1d-/-	CaMKiia-CK1d-/-	CaMKiia-CK1d-/-	CaMKiia-CK1d-/-	CaMKiia-CK1d-/-	CaMKiia-CK1d-/-	CaMKiia-CK1d-/-			DD	Group	Control	Control	Control	Control	Control	Control	Control	Control	Control	Control	CaMKiia-CK1d-/-	CaMKiia-CK1d-/-	CaMKiia-CK1d-/-	CaMKiia-CK1d-/-	CaMKiia-CK1d-/-	CaMKiia-CK1d-/-	CaMKiia-CK1d-/-	CaMKiia-CK1d-/-	CaMKiia-CK1d-/-	CaMKiia-CK1d-/-	CaMKiia-CK1d-/-
	ID	Cam17C-8	Cam35C-4	Cam43C-9	Cam44C-2	Cam44C-5	Cam52C-1	Cam53C-3	Cam57C-2	Cam62C-1	Cam17C-6	Cam35C-5	Cam39C-5	Cam43C-3	Cam43C-4	Cam43C-6	Cam43C-7	Cam44C-4	Cam52C-3	Cam52C-5	Cam53C-4	Cam57C-4	Cam63C-1	Cam62C-2				ID	Cam17C-8	Cam35C-4	Cam43C-9	Cam44C-2	Cam44C-5	Cam52C-1	Cam53C-3	Cam57C-2	Cam62C-1	Cam17C-6	Cam35C-5	Cam39C-5	Cam43C-3	Cam43C-4	Cam43C-6	Cam43C-7	Cam44C-4	Cam52C-3	Cam52C-5	Cam53C-4	Cam57C-4
	Genotype	Ck1d fl/fl	Ck1d fl/fl	Ck1d fl/fl	Ck1d fl/fl	Ck1d fl/fl	Ck1d fl/fl	Ck1d fl/fl	Ck1d fl/fl	Ck1d fl/fl	Ck1d wt/fl; CaMKIIa-Cre	Ck1d fl/fl; CaMKIIa-Cre	Ck1d fl/fl; CaMKIIa-Cre	Ck1d fl/fl; CaMKIIa-Cre	Ck1d fl/fl; CaMKIIa-Cre	Ck1d fl/fl; CaMKIIa-Cre	Ck1d fl/fl; CaMKIIa-Cre	Ck1d fl/fl; CaMKIIa-Cre	Ck1d fl/fl; CaMKIIa-Cre	Ck1d fl/fl; CaMKIIa-Cre	Ck1d fl/fl; CaMKIIa-Cre	Ck1d fl/fl; CaMKIIa-Cre	Ck1d fl/fl; CaMKIIa-Cre	Ck1d fl/fl; CaMKIIa-Cre				Genotype	Ck1d fl/fl	Ck1d fl/fl	Ck1d fl/fl	Ck1d fl/fl	Ck1d fl/fl	Ck1d fl/fl	Ck1d fl/fl	Ck1d fl/fl	Ck1d fl/fl	Ck1d wt/fl; CaMKIIa-Cre	Ck1d fl/fl; CaMKIIa-Cre	Ck1d fl/fl; CaMKIIa-Cre	Ck1d fl/fl; CaMKIIa-Cre	Ck1d fl/fl; CaMKIIa-Cre	Ck1d fl/fl; CaMKIIa-Cre	Ck1d fl/fl; CaMKIIa-Cre	Ck1d fl/fl; CaMKIIa-Cre	Ck1d fl/fl; CaMKIIa-Cre	Ck1d fl/fl; CaMKIIa-Cre	Ck1d fl/fl; CaMKIIa-Cre	Ck1d fl/fl; CaMKIIa-Cre
	Sex	female	female	female	male	female	male	male	male	male	female	female	female	male	female	female	female	male	male	male	male	male	male	male				sex	female	female	female	male	female	male	male	male	male	female	female	female	male	female	female	female	male	male	male	male	male
	Bin (ZT)	Counts	Counts	Counts	Counts	Counts	Counts	Counts	Counts	Counts	Counts	Counts	Counts	Counts	Counts	Counts	Counts	Counts	Counts	Counts	Counts	Counts	Counts	Counts				Bin (CT)	Counts	Counts	Counts	Counts	Counts	Counts	Counts	Counts	Counts	Counts	Counts	Counts	Counts	Counts	Counts	Counts	Counts	Counts	Counts	Counts	Counts
	0	305.428	315	159.857	303.856	334.143	334.43	196.715	148.858	77.568	471.856	597.569	439.714	223.285	311.142	661.43	752.143	55.001	700.716	745.286	358.715	968	547.714	511.428				0	249.001	193.266	132.333	400	97.401	370	478.141	249.735	135.333	144.998	109.999	320.5	245.144	285.571	227.214	379.857	44.357	220.643	174.287	227.643	63.643
	0.167	297.143	285.285	40.715	196.573	138.285	87.429	58.715	134.143	73.428	235.713	389.571	328	53.715	203.572	331.716	462.429	6.286	403.714	543.143	271.716	901.285	360.857	400.287				0.167	229.534	195.468	160.933	416.867	106.734	383.716	457.357	270.334	135.333	183.933	92	228.714	164.429	175.572	351.57	328.714	36.571	317.213	256.642	265.5	55.428
	0.333	161.144	254.284	90.428	229.002	214.57	63.715	0	134.285	11.428	134.142	153	197.999	90.714	43.43	102.429	273.143	0.571	134.857	188.144	157.144	864.001	258.856	148.57				0.333	278.133	203.6	149.468	443.933	185.602	318.215	467.429	215.533	140.134	190.867	134.572	249.073	137.571	214.429	502.143	369.286	12.715	467.643	134.071	222.856	11.143
	0.5	94.144	313	74.572	117	212.999	62.142	26.859	28.143	29	67.286	116.857	159.287	11.286	25.571	83.716	123.143	0.286	165.286	159	91.572	770.427	172.858	50.571				0.5	246.134	240.067	252.666	487.601	180.6	338.429	437.357	185.133	54.6	200.801	111.071	257.144	121.144	210.572	412.073	417.928	23.141	417.571	123.5	206.571	38.142
	0.667	72.572	177	71.999	96.858	70.286	30.143	3.715	9.144	36.142	57.57	67.427	79.713	1.571	31.286	0	43.286	29	77.285	174.287	1.286	682.429	118.716	14.714				0.667	236.8	264.534	270.4	555.333	179.333	289.998	407.642	102.866	55.001	230.999	153.286	223.071	132.786	188.07	426.928	394.286	33.928	443.501	170.001	224.143	41.429
	0.833	55.429	113.999	72.714	101.43	105.429	25.999	1	48.856	5.715	202.858	37.571	175.855	0.571	100.999	92.713	21.286	22.858	0.143	107.572	0.571	553.716	111.714	4.001				0.833	202.334	264.335	258.201	514.532	184.399	206.714	348	31	4	189.135	117.428	189.285	281	144.286	258.715	304.142	127.144	387.356	145.213	69.142	105.858
	1	180.286	51.285	13.715	0.143	166	8	76.429	80.142	0.143	187.429	2.858	90.858	7.143	66.573	80.714	12.427	8.144	0	178.001	0	541.999	88.142	4.572				1	195.466	196.266	316.667	553.734	249.131	226.786	347.857	6.667	0.732	129.067	160.858	195	257.857	167.713	290.356	293.285	84.428	351.714	314.501	71.358	166.642
	1.167	119.428	79.286	0	6.143	92.428	15.287	160.143	140.857	20.143	105.427	12.43	131	10.144	25.285	0	0.143	3.429	3.858	254	3.143	464.856	136.855	27.57				1.167	114.6	191.801	220.399	382.6	231.734	126.715	302.643	53.734	5.066	123.199	172.142	136.643	233.858	175.928	207.214	302.5	74.573	266.142	221.286	200.857	43.499
	1.333	128.286	45	6.428	52.144	10.429	19	192.573	63.429	55.714	77.572	4.857	101.858	33.858	13.857	0.143	28.716	1.571	73.286	446.571	54.431	339.857	140.286	58.572				1.333	43.666	175.467	182	289.934	297.334	78.714	125.143	23.4	16.4	107.667	290.572	162.786	155.857	165.787	147.428	197.214	95.499	307.714	295.715	131.357	31.358
	1.5	101.858	54	0	39.715	72.858	2.715	58.858	2.573	80.287	14.143	11.142	156.285	84.715	58.001	0.143	78.428	8.857	197.143	358.142	134.572	338	174.145	121.428				1.5	73.199	146.933	240.666	310.801	292.801	23.144	155.642	5.201	26.733	198.534	345.787	95.357	113.715	221.427	169.285	374.857	81.071	147.357	270.143	182.571	16.643
	1.667	43.858	12.286	23.429	147.428	104.571	3.714	10.856	8.142	27.429	1.001	45.571	145.856	150.428	14.429	7.286	173.144	0.143	198.857	275.572	110.43	338.571	129.144	85.857				1.667	62.133	242.067	215.268	191.933	453.666	1.285	63.072	5.667	54.399	227.732	398.927	75.142	101.785	254.429	175.071	458.787	68.572	88.501	218.785	200.143	75.5
	1.833	91.143	2.144	78.713	149.142	90.57	55.857	68.856	6.572	54.859	48.858	15.286	122.858	187.572	0	102.713	97.286	0	236.001	377.144	123.572	458.571	19.857	81.856				1.833	46.933	131.533	117.268	139.6	428.067	22.143	86.286	12.399	48.267	177.332	437.429	69.714	99.787	230.5	193.857	372.214	32.144	110.715	313.57	263.929	49.287
	2	38.857	5.429	16.571	139.144	15.857	52.429	26.857	47.286	100.143	66.858	49.287	146.715	163.571	5.714	46.285	104.716	8.287	291.001	387.714	79.286	265.143	82.285	67.572				2	74.801	129.601	113.066	88.732	482.733	36.357	75.285	32.467	113.665	167.2	231.214	108.001	67.787	151.285	180.929	496.357	13.429	96.144	269.144	160.643	45.714
	2.167	89.143	9.143	4.286	122.143	35.143	29.287	11.857	10.143	4	139.571	22.143	155.857	37.715	6.715	80.143	83.286	1.143	208.855	125.572	0	269.858	156.144	70.143				2.167	56.067	137.067	86.467	87.2	418.399	59	43.715	70.133	119.267	142.4	332.785	132.499	35.857	214.715	130.499	277	24.858	66.358	220.285	163.714	52.287
	2.333	86.429	28.284	2.429	136.286	39.716	59.286	1.001	0.858	0.857	144.428	31.287	101.574	30.857	14.144	127.427	82.429	6.287	102.855	82.428	11.429	167.857	86.57	32.715				2.333	34.534	111.8	78.133	62.532	307.199	29.216	66.716	62.6	63.066	120.534	375.284	155.857	119.001	197.427	122.858	422.857	57.858	156.572	404.285	165.429	86.786
	2.5	32.857	21.001	62.714	102.285	121.573	44.143	20.429	0.715	0.286	242.857	25.287	91.142	222.858	94.142	247.001	168.572	0.286	62.573	101	94	136.286	4	2.001				2.5	11.2	114.265	83.333	79.134	220.6	11.928	93.357	32.733	44.467	128.734	435.072	174.644	98.929	262.929	105.357	356.787	59.286	137.857	296.5	88.072	98.072
	2.667	39.143	44.142	59.286	0.143	142.715	34.429	105.714	17.716	2.286	162	90.286	180.858	298.571	110.571	162.858	153.572	75.429	117.715	127.285	118.999	131.143	0	18.858				2.667	44.135	62.467	65.732	76.667	225.266	55.858	67.857	17.533	54.601	78.533	353.501	162.643	34.928	193.643	58.143	355.786	121.784	197.215	242.644	142.715	72.928
	2.833	59.428	59.286	43.429	1.429	124.573	7.286	60.715	5.429	0	39.143	21.43	203.858	56.57	34.715	173.857	111.144	31.001	86.571	224.571	105.856	96.141	0.143	3.715				2.833	74.067	47.799	25.267	92.999	98.467	50.143	59.071	61.068	39.8	95.401	336.499	191.928	62.286	141.856	153.214	405.357	110.929	162.214	304.571	183.071	121.427
	3	71.427	63.572	23.572	39.429	53.857	1	37.715	52.429	0	7.713	44.572	117.57	29.287	0.143	24.143	109.429	93.716	74.571	118.286	51.142	285.714	0	2.429				3	127.132	50.001	13.934	144.534	109.934	54.57	87.786	31.934	26.934	92.066	264.499	103.285	82.429	113.358	202.144	547.856	86	129.857	297.927	190.073	59.715
	3.167	130.572	85.857	0	68.572	70.715	0.714	0	57.571	0	44.143	20.143	27.857	26.999	0.714	71.571	120.142	53	50	87.429	17.716	228.142	30.57	9.144				3.167	92.866	46.333	0.067	121.8	47.133	28.358	41	28.8	31.002	92.333	239.572	65.715	63.428	19.929	261.073	431.501	63.214	57.571	194.357	264.643	43.285
	3.333	86.858	81.143	9.857	56.429	92.714	0.858	0.429	22.431	0	49.712	42.285	61	0.429	10.286	10	24.428	153.857	121.858	10.429	30.573	202.143	90.286	17.286				3.333	42.333	28	0.267	80.866	59.467	19.643	4.857	37.668	23.732	53.332	307.713	40.572	101.501	55.999	247.141	374.785	33.714	35.645	164.285	305	93.428
	3.5	112.142	67.285	0.143	110.428	103.856	43.143	45.857	0.857	52.571	41.143	31.143	14.571	14.286	37	0	68.43	69.859	51.713	7.287	49.285	264	133.143	32.427				3.5	43	47.533	31.934	54.8	16.467	23.072	14.928	49.266	60.733	39.935	289.857	26.143	32.928	38.786	143.357	342.071	12.929	42.214	134.785	146.501	65.572
	3.667	183.286	141.286	1.857	89.143	109.286	42.572	0.429	15.572	15.286	63.572	20.286	52.431	22.287	9.001	6.286	49.715	185.715	8.287	55.857	35.858	167.714	211.427	45.715				3.667	26.266	45.132	48.667	112.999	54.199	4.713	51.643	26.534	54.599	38.999	280.143	43.571	34.786	65.929	101.858	331.785	47.214	63.358	167.715	161.214	55.358
	3.833	184.144	97.286	7.856	61.428	10	42.857	3.57	58.859	3.286	33.856	1.858	46.429	21.858	0	0	93.287	173.286	52.144	42.715	35.715	57.142	103.428	68.287				3.833	27.334	12.333	61.134	150.466	70.8	36.857	73.499	30.399	30.6	29.734	306.428	51.714	79.288	53.858	143.142	248.857	95.358	145.215	171.285	88.288	62.071
	4	26.572	133.57	47.857	57.571	11	41.572	74.858	69.002	21.714	11.001	6.858	184.999	0.286	0	0	150.429	94.573	128.143	72.285	50.43	51.573	77.001	38.143				4	45.2	30.734	78.133	204.534	84.867	52.428	67.072	2.599	5.667	88.199	288.07	54.5	74.572	59	44.716	382.928	90.215	108.287	106	75.5	29.786
	4.167	68.713	60.286	38.714	91.572	0.286	20	17.857	127.571	54.142	26.715	51.427	94.858	26.143	0	0	186.143	78.285	177.999	68.714	33.999	154.143	109.571	71.571				4.167	98.534	56.199	61.933	188.866	127.333	72.142	65.714	12.601	5.4	109.533	275.072	50.929	30.644	91.712	40	282.644	88.928	90.427	152.286	142.787	88.643
	4.333	15.715	22	34	30.143	78.001	0.715	0.143	90.572	62.428	156.713	4.572	77.145	59.428	9.286	0	133.858	75.002	127.999	112.428	3.001	127	43.715	9.999				4.333	106.198	54.267	63.667	101.4	103.932	35.071	50.287	54.799	7.933	100.999	207.141	56	14.929	56.143	17.143	266.429	86.429	55.785	60.286	135.571	189.285
	4.5	44.143	3.286	26.428	0.143	64.143	8.286	28.429	56.286	3.572	159.714	30.286	108	122.571	23.572	31.858	195.714	35.858	67.286	108.999	0.143	78.286	53.43	39.286				4.5	142.2	56.268	68.799	82.199	107	17.573	22.142	59.201	41.533	47.732	187.286	61.5	3.786	27.287	43.002	190.071	57.786	56.216	93.072	163.285	183.357
	4.667	72.001	3.858	42	0.286	23.715	58	25.572	21.286	0	83.286	7.714	62.143	121.429	7.714	118.573	71	27.571	52.713	209.285	7.714	135.287	27.714	26.285				4.667	102.933	48.132	29.267	41.601	142.6	39.786	5.785	6.266	47.467	37.134	236.002	71.572	38.286	2.857	41.072	165.214	92.428	67.715	125	157.857	79.357
	4.833	128.715	39.429	35.428	0	61.287	12.572	26.714	32.143	0.429	67.143	4.572	57.001	38.429	25.999	140.859	100.856	100.145	52	82.857	66.999	109.57	107.143	18.285				4.833	51.865	71.199	45.201	59.734	96.334	21.785	6.429	5.334	48.333	60.6	365.572	112.928	40.571	20.213	45.356	250.93	103.928	41.857	113.572	103.072	47.572
	5	46.57	85.573	35.571	17.572	67.858	0.715	0	59.714	21.143	14.716	60.573	33.144	31.571	32.715	74.714	149.714	138.286	55.857	95.714	78.714	77.286	85.857	48.286				5	78.402	94.067	42.532	47.266	91.8	8.213	1.713	6.334	33.667	82.269	278.785	102.214	22.357	23.356	46.214	218.144	149.071	67.428	71.285	113.357	69.43
	5.167	9.429	104.855	65.714	52.715	33.144	19.857	0	11.572	6.429	19.858	49.999	38.713	0.715	77.144	162.001	104	46.428	35.286	112.858	78.429	50.999	46.143	17.001				5.167	54.532	73.466	47.666	13.667	110.267	8.642	2.214	18.467	21.266	75.867	192.142	125.428	39.142	33.357	46.071	225.929	140.785	110.071	56.714	128.572	111.715
	5.333	24.572	131.714	53.571	34	0	0	0.572	47.143	17.143	52.714	67.571	51.002	0	38.429	142.283	134	2.858	15.571	72.429	14.857	46.572	26.857	6.856				5.333	40.267	62.4	16.934	7.066	114.467	27.499	3.215	51.866	11.2	96.399	201.644	89.857	9.857	22.571	74.786	147.286	67.715	124.285	35.786	136.785	35.715
	5.5	24.715	134.43	2	0.429	30.714	14.572	31.143	1.857	22.714	33.714	27.142	37.858	12.572	24.429	190.858	217.857	5.144	9.286	48.001	36.143	112.142	1	30.713				5.5	38.6	72.401	23.334	11.867	85.933	5.642	18.784	79.935	4.4	107.2	206.358	60.857	22.214	25.142	79.856	141.5	57.5	113.143	97.857	207.572	17.214
	5.667	42	112.713	12.571	21.144	52.999	56.428	32	33.285	0	64.284	19.144	53.714	65.002	40.999	97.859	57.285	18.715	12.144	65.858	94.572	118.286	0	19.857				5.667	47.867	59.668	28.399	10.734	72.467	15.357	23.643	96.801	9.001	72.468	138.786	61.427	27.856	14.785	90.785	117.713	29.999	61.5	76.643	163.07	19.286
	5.833	62.429	58.001	0	78.428	103.714	137.57	59.429	73.286	0.286	115.285	21	49.001	84.713	24.572	65.999	49.999	124.572	34.143	98.856	60.286	42.288	0	56.143				5.833	62.135	36.466	26.2	31.798	48.668	54.286	2.57	42.332	5.333	55.066	64.713	44.999	13.072	14.858	14.643	157.786	63.214	47.215	92.501	81.071	52.644
	6	27.858	35.57	0.286	49.428	78.427	114.429	52.857	57.858	0	42.572	11.715	3.001	79	50.144	69.713	28.571	44.858	139.572	32.287	35.429	45.286	23	93.001				6	93.733	54.266	19.934	7.667	11.266	67.856	30.713	15.532	21.268	67.665	67.143	45.856	65.215	14.071	0.071	160.642	73.928	59.143	114.001	49.071	41.857
	6.167	34.716	13	13.572	0.143	15.428	87.858	9.571	42.287	0	63.715	37	21.572	136.715	19.857	2.001	52.001	131.429	96.143	82.002	7.714	143.998	27.429	59.571				6.167	90.867	39.933	4.067	2.066	33.799	38.215	26.428	26.334	7.533	75.268	81.856	74.002	67.071	14.856	13.143	228.214	108.286	16.5	88.501	50.715	89.212
	6.333	64.857	9.572	26.286	0.143	8.572	11.002	0	47.857	0	24.858	26.143	31.999	85.43	38.285	6.715	53.145	162	63.286	82.429	0	88.142	57.429	46.715				6.333	83.067	32.801	0.133	0.534	18.667	44.998	19.998	47.467	2.067	40.2	112.359	71.001	58.858	29.785	23.786	235.999	75.141	29.644	64.285	96.358	39
	6.5	102.143	25.999	28.142	0	59.713	10.001	2.286	72	5.143	33.429	88.571	62.998	208.572	40.142	0	46.287	171.001	23.43	74.43	0.286	23.286	51.287	30.714				6.5	55.066	51.601	14.732	10.2	44.534	58.071	17.355	20.868	4	85.732	120.072	30.358	42.001	35.001	44.929	284.214	69.644	41.214	112.359	122.001	44.285
	6.667	87.857	37.286	39.143	35.143	20.428	0.286	9.143	34.716	16.571	0.143	101.429	11.571	2.143	38.998	3.286	32.715	43.286	31.57	22.572	35.429	15.716	88.859	39.858				6.667	34.334	45.865	7.534	25.467	33.932	61.215	28.215	53.334	22.801	55.334	58	11.786	36.072	8.714	41.358	276.999	38.357	42.001	27.643	114.287	58.643
	6.833	69.858	27.715	3.572	37.142	0.286	1.286	27.143	5.001	15.715	26.143	147.285	56.286	0.143	10.999	0.143	36.859	14.286	78.713	34	32	95.142	28.999	9.286				6.833	13.534	21.4	25.935	26.334	17.933	55.213	35.428	37.401	14.868	90.4	79.929	22.429	111.358	15.857	20.357	214.073	30.857	72.215	40.93	112.07	69.858
	7	65.286	21.572	7.858	1.571	12.857	11	3.144	4.143	29.714	71.143	86.429	120.572	0	0	0	2.285	167.715	45.286	37.857	39.857	63.001	0	7.429				7	26.531	59.267	46	59.865	20.935	47.428	18.215	30.868	15.934	74.8	55.428	31.928	63.643	10.499	47.857	153.787	36.071	57	11.571	111.571	15.5
	7.167	47.43	42.143	11.714	36.142	0.286	3.715	43	40.001	16.857	65.999	24.714	102.429	4.858	5.142	1.857	1.714	197.999	13.287	53.285	16.858	102.143	19.142	8.716				7.167	65.533	50.734	36.399	75.267	9	20.501	28.999	19.598	17.201	59.4	63.929	66.858	59.143	4.428	39.644	223.357	56.5	32.571	9.141	102.929	21.429
	7.333	120.856	37	5.143	23.429	33.713	20.43	21.858	30.144	22.571	77.856	35.857	37.431	56	18.858	3.715	90.858	169.143	11.001	28.571	12.286	17.858	45.856	61.428				7.333	38.467	60.6	38.733	29.334	15.465	37.999	14.93	7.001	27.265	70.931	163.142	33.571	18.358	0.357	4.285	223.215	92.07	11.428	20.856	82.641	20.428
	7.5	33.571	3.001	0	0.429	19.857	42.573	9.429	3	2.286	92.142	0.286	2.286	33.001	57.427	77.572	66.999	136.429	28.143	3.286	11.859	107.856	40.287	52.143				7.5	64.134	79.667	20.201	19.4	15.267	12.071	10.786	24.733	6.867	40.934	127.998	43.714	0.356	0.143	18.215	276.358	62.286	19.928	9.214	57.429	32.999
	7.667	13.144	4.57	0	0	48.427	49.142	42.144	16.285	17.286	53.001	0.858	3.715	6	32.572	36.286	103.286	140.285	23.144	1.857	12.572	94.428	137.286	56				7.667	21.999	48.667	34.867	26.201	25.867	12.5	2.286	4.133	3.8	35.333	68.572	29.072	1.643	17.786	22.5	211.858	40.713	28.571	73.286	21.429	39.643
	7.833	2.288	19.429	45.857	0	18.286	51.572	94.714	66.427	4.571	70.429	7.286	13.286	47.001	12.858	23.57	86.571	115.857	45.715	2.572	0	133.286	93.713	49.001				7.833	39.866	50.132	36.667	50.866	30.133	3.07	0.571	24.333	7.534	17.401	46.572	30.285	3.071	17.713	9.501	222.001	55	20.071	60.5	24.928	37.429
	8	13.856	26.712	64.143	0.143	74.857	10.858	100.859	83.572	0	135.429	15.858	66.857	30.002	8.286	30.144	47.144	15.427	9.714	2.714	4.287	58.999	55.715	60.715				8	27.933	29.134	26	18.933	67.335	37.357	0.214	35.201	7	17.599	36.714	21.357	27.143	21.428	17.929	213.571	97.571	15.07	38.429	2.427	86.429
	8.167	9.286	17.571	22	5.857	1.001	0.572	91.857	40.142	0.429	9.286	4.572	55.287	44	0	23.001	16.144	5.001	7.572	14.429	30.143	98.429	12.285	71.858				8.167	14.266	27.599	34.934	1.666	50.4	51.929	0.856	48.933	4.066	33.934	14.786	35.643	22.857	30.428	10.715	227.356	68.072	16.213	20	12.072	32.572
	8.333	0.857	13.857	8.286	3.143	11.286	1.143	20.429	0.572	1.143	1.001	6	78.571	113.428	9.144	3.572	10.286	7.858	16.714	24.143	1.572	106.571	0	45.143				8.333	10.666	43.668	21.666	3.067	63.999	40.786	2.285	57.399	15.802	30.934	35.357	36.786	18.214	40.429	39.428	287.214	78.213	8.285	25.856	1.929	28.285
	8.5	15.143	39	45.288	25.857	4	6.286	0.286	7.858	13	5.287	5	7.573	3.143	38.43	4.571	24.001	41.001	41.428	38.858	1.858	120.856	0	17.002				8.5	7.066	39.134	4.868	10.199	49.267	47.5	7.857	29.732	21.667	46	58.143	38.572	30.214	26.57	71.713	151.644	75.07	62.788	24	5.785	36.143
	8.667	70	54.857	52.572	73.143	77.429	15.857	0	42.714	34.143	23.285	6.571	1.572	24.714	54.428	85.713	115.142	19.285	15.428	43.429	21.144	57.143	0	61.857				8.667	11.733	23.8	33.602	12.801	26.934	45.071	33.43	43.666	34.666	32.8	31.071	25.284	21.429	39.858	43.5	136.43	73.502	67.714	29.644	19.429	22.358
	8.833	111.144	11.429	63	85.999	69.855	15.858	0	27.429	46.287	25.716	34.429	2.144	55.285	6.286	123.286	73.143	17.429	7.143	16.715	39.571	106.286	5.143	38.285				8.833	44.4	17.132	21.332	34.534	43.598	73.215	23.143	47.866	44.134	40.467	107.499	13.213	48.215	30.214	40.642	144	55.786	40.786	21.143	16.144	40.788
	9	123.571	6.999	17.428	87.571	29.857	25.573	4.858	5.144	78.858	45	47	2.143	0	38.429	109.713	44.572	26	7.286	10.716	26.857	87	0	1.287				9	91.334	13.6	25.735	36.667	65.6	78.57	33.215	29.598	37.334	50.199	108.287	1.929	35.357	15.286	17.214	161.573	32.356	28.57	59.142	14.572	91.071
	9.167	53	8.285	8.429	88.571	1.001	19	6.715	0.286	42.001	93.142	47.43	2.572	4.571	50.287	121.428	5.286	13.856	43.856	22.429	10.571	169.857	0	0.858				9.167	43.067	19.067	5.268	16.401	34.599	50.357	18.356	60.666	16.733	67.201	96.571	4.57	0.714	18.786	11.286	211.357	53.072	6.785	71.143	0.285	51.641
	9.333	29.571	43.715	25.285	44.712	0.715	14.571	8.429	1.429	40.286	89.715	61.144	39.715	16.714	12.429	0	7.001	2.429	16.428	37.857	33.714	119.714	24.429	2				9.333	40.466	35.667	12.4	7.4	16.001	23.499	6.928	61.933	2.334	77.665	97.714	15.928	14.001	5.356	22.714	279.43	18.784	17.071	20.572	7.356	21.5
	9.5	5.286	43.714	10.144	32.715	0.286	60.999	0.286	13.285	22.572	38.286	2	79.571	48	11.714	0.143	13.715	83	22.429	8.714	21.714	130.713	53.429	0.143				9.5	45.933	29.598	12.134	2.8	0.134	9.786	12.786	13.599	12.199	73.734	127.287	25.713	28.429	4.643	22.071	236.572	25.786	51.143	42.499	5.071	20.501
	9.667	10	80.143	1.714	33.144	14.857	47.715	0	61.857	0	53.714	29.285	54.572	1	33.571	0	44.286	28.428	41.142	33.143	0.571	21.858	15.001	19.144				9.667	50.333	25.933	22.199	39.466	1.934	38.5	25.001	6.667	26.4	66.666	71.357	9.358	51.928	24.644	13.143	187.001	37.428	71.714	110.857	36.429	34.358
	9.833	60.572	73.286	8.002	36.713	7.714	0	0.429	7.43	7.287	49.999	39.856	69.571	2.571	26.999	42.143	17.144	28.143	10.716	3	0.286	34.429	35.859	16.856				9.833	31.332	38.067	7.333	25.466	8	30.787	39.357	10.933	19.132	57.333	91.499	28.858	19.286	32.143	18.857	219.214	37.356	37.572	35.715	41.215	27.214
	10	76.857	72.716	34.001	49	115	45.429	38.428	9.715	0	49.285	51.001	89.142	22.286	29	49.428	110.714	26.141	5.001	0	0.429	76.858	119.287	63.428				10	60.201	48.933	10.801	7.467	15.067	26.214	10.786	29.067	32.867	60.067	23	32.356	7.501	34.641	58.071	186.358	51.572	10.356	11.072	53.573	54.214
	10.167	11.858	56.713	45.143	3.143	137.571	49.286	88.571	49.429	0	22.999	56.573	48.571	73.143	21.573	73.427	134.001	16	1.287	1.858	23.714	40.427	88.858	36.429				10.167	52.401	102.665	2.201	58.534	28.732	9.572	7.928	47.402	36.601	59.6	33.286	18.643	24.785	11.07	25	106.5	17.285	2.143	76.572	24.356	42.642
	10.333	35.571	60.999	23	2.143	51.429	3.858	18.573	63	0	71.143	57.715	23.287	58.713	1.001	33.143	94.429	76.286	12.428	3.429	0.857	40.428	76.429	6.429				10.333	49.002	104.933	11.067	70.001	19.6	3.5	6.429	33.2	13.001	48	66.5	17.785	15.644	20	4.357	165.072	30.642	27.428	72.286	16.785	14.716
	10.5	136	42	8.714	37.857	26.43	16.429	59	39.716	3.715	53.286	34	18.571	28.429	8.572	17.429	75	152.285	53.858	6.002	8	88.431	35.714	6				10.5	46.8	84.933	10.733	43.734	32.866	31.787	7.142	28.266	5.067	40.667	117.428	35.358	13.788	5.143	30.071	173.285	29.502	6.357	11.856	6.358	121.716
	10.667	147.714	35.142	37.999	21	0.143	25.001	18.429	91.714	24.571	25.857	9.001	21	18.001	8	12.571	70.143	126.428	85.857	16.715	102.573	20.286	62.572	3.143				10.667	47.668	36.666	10.733	28.266	24.266	24.429	3.857	5.668	23.867	45.866	63.429	69.216	56.714	0.071	4.571	148.643	41.286	5.786	16.643	0.499	91.358
	10.833	118.142	34.572	44.999	12.857	0.857	0.572	4.286	72.714	49.144	26.428	14.001	4.572	110.287	15.571	31.429	45.286	253.144	13.285	16	77.429	28.001	68	4.144				10.833	45.065	35.732	18.135	14.399	20.866	10.571	34.429	5.602	22.934	33.401	56.214	59.786	0.785	30.142	2.856	117	11.785	10.571	9.142	11.642	42.856
	11	59.856	114.858	155.429	87.856	51.856	5.43	33.428	36.001	14.001	82.713	34.285	7.716	252.857	1.286	120.571	106.428	121.284	89.572	5.572	0.572	69.002	128.714	8.001				11	21.801	57.734	19.401	4.801	23.268	18.501	45.786	19.399	24.335	12.734	88.285	90.787	6.286	22.427	0.142	149.213	88.858	11.285	40.071	14.357	32.073
	11.167	66.428	65.001	32.284	159.856	56.571	11.144	32.858	49.57	72.857	42.43	21.286	2.715	91.858	22.287	170.714	37.714	14.285	87.857	22.286	4.714	58.427	33.572	21				11.167	53.466	82.601	23.6	30.933	11.8	5.714	19.642	12.666	10.665	32.2	79.214	96	8.427	15.072	0.355	130.429	62.857	28.571	22.357	41	48.929
	11.333	1.286	42.714	48.716	118.859	79.427	1.858	5.857	1.573	25.286	76.285	8.857	29.571	34.859	14.143	89.858	48.429	12.714	4.001	2.001	30.714	43.143	38.142	15.287				11.333	80.133	94.534	21.466	60.999	6.466	5.427	0.643	11	26.202	72.732	111.356	175.786	30.929	21.214	7.642	208.642	63.643	73.857	34.857	18.142	67.213
	11.5	5.142	25.429	1.143	4.144	78.572	10.286	26.857	2.001	2.857	173.714	10.572	76.143	27.287	13.286	39.428	29.428	9.144	3.286	10.144	91.43	39.284	15.143	5.143				11.5	65.799	52.8	40.135	23.734	54.934	12.714	33.072	19.533	7.332	35.667	134.643	161.143	12.144	61.928	46.5	147	105.5	83.215	35.785	55.499	65.287
	11.667	12.714	49.999	0.143	96.857	61	21.143	60.144	5.287	8.857	18.57	32.571	101.285	19.001	10	67.858	44.142	32.144	15.572	22.143	38.714	39.429	2.429	12.715				11.667	78.135	101.334	46.6	98.132	72.399	62.427	20.786	49.266	8.4	54.733	164.784	167.356	86.999	58.858	105.429	205.5	76.144	130.715	28.571	31.146	52.215
	11.833	76	74.571	88.43	70.286	70.429	8.286	0.286	42.856	44.571	42.857	121.713	119.713	83.857	42.999	120.287	132.286	109.716	44.427	91.144	40.142	48.427	62.286	43				11.833	118.133	156.334	74.066	80	88.134	109.713	89.929	66.999	86	74.001	203.928	197.286	179.502	142.001	238.93	197.071	53.571	227.429	149.286	119.786	60.501
	12	219.572	108.859	210.57	182.714	174.428	37.43	15.143	113.571	46.429	343.144	324	300.857	84.572	46.43	187.715	197.857	160.142	287.001	374.856	174.428	523.43	379.429	38.573				12	181.067	204.2	190.267	190.067	185.199	202.286	151.715	162.333	97.667	143.799	233.214	286.857	284.357	253.644	410.714	299.5	65.856	321.071	270.643	363.571	88.928
	12.167	167.145	163.714	165.857	85.001	44.857	78.144	149.143	223.572	106.286	294.571	146.715	116.714	23.286	5.001	306.427	280.571	137.858	177.428	50	455.145	246.715	207.857	89.286				12.167	323.199	368.732	165.334	281.599	284.066	193.428	237.215	217.468	141.733	372.667	197	371.785	256.427	162.5	648.285	285.856	82.214	510.428	232.285	582.142	106.286
	12.333	295.716	140.857	204.572	242.43	179.285	356.145	349.858	311.714	67.001	558.142	399.43	156.428	74.143	40.429	646.429	275.714	322.715	274.285	33.143	632.714	96.429	161.144	52.713				12.333	369.399	442.467	178	345.734	349	148.001	235.713	258.267	230.601	377.001	249.643	239.5	262.785	195.715	947.5	310.643	103.928	571.785	250.214	648.714	179.643
	12.5	228.715	111.857	353.429	348.143	276.142	276.998	208.857	343.143	132.571	530.002	615.143	265.573	192.857	144.857	783.427	433.572	580.857	420.002	13.716	778.284	148	272.57	18.143				12.5	396.001	360.2	282.333	365.867	401.733	195.929	136	273.2	70.933	352.134	252.57	192.714	326.073	332.572	1197	304.357	102	710.57	413	621.285	204.429
	12.667	282.857	117.143	254.714	511.286	268.001	208.572	367.856	326.428	199.715	475.857	654.858	352.142	186.715	258.286	739.428	560.713	691.144	487.431	97.43	712.001	173	333.714	33.571				12.667	378.067	361.333	256.8	383.466	389	172.499	130.642	286.265	152.332	249.666	247.143	229.999	236.072	327.857	1077.78	467.285	100.999	743.143	326.93	602.071	140.928
	12.833	321.572	274.714	285.285	407.571	460.285	267.143	270.715	362.429	128.999	297.714	788.857	417.999	226.142	615.429	756.286	723.143	656.714	665.142	144.714	680.859	104.429	539.713	128.573				12.833	242.6	374.801	163.266	291.266	438.266	193.929	149.858	207.134	162.668	262.734	275.929	201.572	373.642	217.857	925.858	243.144	256.357	642.286	338.285	510.071	92.071
	13	540.858	245.286	221.714	295.714	360.715	130.714	204.428	346.858	126.714	428.429	802.428	476.855	104.285	626.286	816.57	728.856	820.999	556.428	142	742.999	109	763.285	209				13	222.133	278.533	94.933	186.334	408.866	226.428	125.072	197.2	135.533	302.6	312.143	204.214	173.285	135.356	1110.5	295.429	170.356	663.428	427	561.428	130.856
	13.167	339.427	186.857	136.286	321.285	458.999	94.572	203.57	305.715	148.431	470.856	626.857	522.002	229.858	693.716	765.286	617.715	635	725.287	575.857	753.284	80.43	707	217				13.167	164.066	304.735	133.465	196.334	391.799	110.143	144.715	148.067	151.398	311.133	249.714	247.285	239.572	277.999	1018	264.642	165.928	746.715	211.857	385.715	174.785
	13.333	225.714	178.143	95.143	387.142	300.858	157.142	228.573	291.713	116.857	358.287	668.284	420.144	342.714	520.859	573.286	798	740.143	520.571	496.572	851.144	120.856	688.144	226				13.333	55.467	263.468	75.201	228.334	307.6	212.786	201.714	192.667	24.999	247.601	336.428	219.572	207.214	147.786	1012.72	346.142	191.857	641.571	278.428	343.429	226.929
	13.5	168.715	71.286	29.428	153.857	292.715	196.572	295.858	232.428	90.001	362.856	537.857	257.858	482.571	579.428	758.432	780.428	904.429	576.857	325.858	737.285	64.143	659.143	158.857				13.5	152.266	201.134	151.6	289.466	344.867	194.999	127.928	172.668	106	156.999	401.214	164.501	242.715	192.428	1200.79	238.214	178.571	696.072	248.143	526.93	232.499
	13.667	170.713	119.428	109.286	91.856	281.716	267.286	326.286	171.714	95.285	287.142	510.571	535.571	325.57	310.143	670.571	856.857	646.714	654.572	675	758.144	133.143	584.001	266.144				13.667	235.932	236.001	154.401	209.733	363.934	272.713	216.858	230.067	68.332	204.468	326.427	248.358	358.286	148.144	1203.86	264.358	108.858	591.358	492.999	706.998	230.57
	13.833	199.428	83.427	133.572	39.714	269.571	191.287	223.715	198	129	410.428	629.715	402.143	364.573	363.858	635.572	818.714	635.569	629.714	557.715	863.856	158	708.143	250.286				13.833	229.668	137.467	165.066	196.133	229.666	179.215	295.499	247.534	146.866	291.933	414.357	213.786	267.787	127.645	1071.36	298.427	189.144	679.642	394.784	541.072	240.785
	14	442.429	88.57	140.144	133.856	407.429	203	223.429	152.143	73.714	471.286	588.286	414.858	163.713	445.427	434.429	567.856	516.144	657.57	591.714	644	147.856	636.144	94.428				14	191.8	205.134	111.199	328.066	334.933	221.285	231.145	204.001	116.533	233.065	378.357	202.857	278.714	153.715	902.928	315.502	159.142	663.785	371.929	488	230.716
	14.167	447.857	154.856	117.286	321	289.287	113.857	285.428	157.285	177.857	348.998	460.856	236.858	148.143	241.144	488.001	791.143	784.856	643.285	423.142	844.001	219.858	544.857	77.714				14.167	198.401	138.4	154.267	210.999	336.466	309.214	105.57	293.6	105.865	342.2	426.501	244.498	334.356	169.572	816.786	330.143	109.499	632.785	384.215	517.928	267.501
	14.333	372.573	229.858	215.714	378.429	356.572	213.286	186.429	149.716	191.857	313.715	473.143	259.284	264.713	134	518.143	871.143	862.857	665.572	315.429	624.001	248.857	493.43	187.859				14.333	288.467	107.067	151.067	180.534	313.001	344.856	150.714	195.068	125.134	229.935	371.285	204.001	395.428	169.214	1089.21	323.429	139.643	681.286	568.286	459.288	345.714
	14.5	441.715	98.57	221.141	218.287	329.857	280.286	227.429	202.856	177.142	284.858	425	305	173.143	249.001	494.144	652.999	601.715	700.428	391.287	625.143	229.287	454.001	128.714				14.5	270.133	143.468	137.601	316.801	288.866	164.857	178.144	248.667	128.666	318.534	456.572	278.428	316.715	261.785	1038.21	306.001	94.786	740.572	436.787	297.785	211.214
	14.667	282.143	116.286	126.286	90.715	362.001	321.142	328.285	125.857	158.286	271	299.859	204.571	109.286	179.715	561.428	689.859	702.714	503.143	366.856	654.429	222.572	627.571	233.57				14.667	217.4	164.534	129.667	338.799	325.266	205.072	272.787	270.134	74.8	237.266	392.285	287.142	191.856	139.928	858.857	255.927	127.784	709.643	422.643	369.643	251.499
	14.833	267.287	99.572	237.287	64	364.43	299.715	361.143	122.142	121.572	432.143	310.143	210.001	80.572	206.572	499.712	665.428	577.572	510.571	467.143	745.286	216.713	654.573	275.716				14.833	257.734	157.999	134.466	256.067	328.134	304.286	269.216	202.066	94.266	352.466	381.785	248.714	218.215	233.857	783.571	363.643	209.072	645.715	494.572	294.287	253.429
	15	399.001	127.714	205.429	235.999	171.856	283.858	252.713	204.857	20.141	386.429	379.001	244.57	41	169.571	450.858	756.856	604.571	574.428	425.286	540.571	198.001	584.143	133.286				15	299.665	187.666	167.133	258.201	354.199	338.07	264.286	175.999	125.932	410.2	307.071	233.144	282.643	251.928	931	316	142.501	802.501	530.787	404.358	302.356
	15.167	401.286	61.286	261.714	241.856	305.428	203.428	198.572	223.143	103.43	282.573	394.427	207.856	83.428	230	530	605.287	421.572	531.43	337.714	503.143	219.856	598.855	136.429				15.167	270.333	248.601	120.932	184.801	362.602	375.286	231.428	187.466	208.668	300.8	474.643	276.858	167.858	268.215	970.929	388.928	148.073	686.145	669.07	472.215	246.929
	15.333	376.142	86.858	296.857	328.572	307.001	218.715	311.858	316.714	39.288	519.142	454.143	251.714	288.714	242.858	486.857	714.999	487.857	627.143	442.572	592.856	309.572	613.145	185.142				15.333	300.133	175.267	118.468	337.332	368.401	316.071	204.073	194.668	108.2	292.6	447.214	295	181.43	258.785	969.428	318.786	132	673.359	397.357	295.357	227.644
	15.5	351.999	239.43	157.142	419.429	400.001	203.569	334.143	281.428	162.143	370.856	459.713	350	444.572	293.428	615.572	735.428	527.429	588.144	372.428	434.001	352.429	615.428	167.428				15.5	295.466	168.399	154.401	351.668	471.199	158.285	255.072	127.333	149.734	295.667	338.643	325.785	188.357	299.856	964.214	389.5	96.359	758.928	571.857	495.715	181.642
	15.667	401.429	203.287	159.427	391.572	350.143	296.428	367.144	221.427	68.429	468.285	421	273.428	347.573	339.002	658.999	585.858	595.857	569.144	500.001	381.144	279.713	474.714	207.856				15.667	248.733	210.133	127.736	335.133	459.001	186.287	212.715	205.468	128.466	301.732	355.287	312.643	66.357	308.428	888.143	380.786	188.286	568.573	459	504.643	213.714
	15.833	577.43	201.428	140.572	337.857	342.429	364.716	279.285	214.571	264.999	214.856	412.571	384.857	248.999	368.857	539.142	662.428	779.428	681.715	486.142	451.715	288.857	534.001	280.572				15.833	335.267	171.6	163.599	237.334	400.467	222.285	182.572	148.867	139.934	360.466	364.929	382.356	109.001	164.786	769.641	468.858	110.285	648.072	503.785	482.143	136.358
	16	435.143	198.286	200.429	471.427	269.856	377.43	273.573	226.284	109.571	284.429	446.001	419.999	195.714	271.571	688.713	647.143	716.286	829.858	536.713	368.714	211.286	410.715	158.571				16	318.132	141.134	118.666	146.935	456.2	272.43	242.785	147.134	98.999	329.733	321.286	505.856	232.358	244.357	782.429	444.785	75.001	792.928	589.929	565.786	152.071
	16.167	619.714	101.43	167	327.571	382.427	313.857	141.857	254.858	82.143	182.859	511.428	474.143	144.714	224.429	557.572	783.714	310.143	655.143	417.572	245	235.715	315.143	174				16.167	369.734	241.268	95.6	155.201	440.6	279.429	271.999	156.733	117.934	305.733	304.856	439.715	275.785	253.428	825.43	356.93	111.857	537.927	505.643	519.428	158
	16.333	433	172.714	208.428	385.572	391.858	304.426	125.715	255.001	95.714	229.286	568.144	556.142	109.142	378.714	668.714	729.857	416.571	764	722.856	339.427	143.999	156.001	181.714				16.333	338.334	276.267	93.667	273.867	471.466	261.857	274.715	232.065	159.733	449.599	385.644	521.572	380.5	230.785	703.072	379.501	61.356	577.856	478.499	573.859	180.286
	16.5	420.142	187.857	206.428	530.428	429.57	297.002	156.571	295	106.715	221.287	623.429	516.144	11.142	391.286	530.714	567.857	681.284	685.999	501.999	378	179.714	393.287	228.001				16.5	332.334	222.734	102.865	322.867	416.066	274.93	302.928	237.333	150.799	379.067	395.573	480.857	326.929	217.073	651.357	450.785	133.501	582.642	512.358	487.499	139.499
	16.667	466.429	278.43	199.285	350.999	423.572	288	73.571	290.143	95.286	241.572	551.285	478.285	1.143	416.429	605.856	607.857	823.428	627.715	634.143	400.285	272.858	395.143	209.715				16.667	257.933	268.268	195.666	322.066	441.868	341.286	263.786	195.734	131.266	308.799	222.214	507.07	339.141	232	486.928	442.071	77.571	542.356	609.144	569.928	312.429
	16.833	489.284	233.999	221.145	221.429	334.858	303.571	68	231.856	280.285	240.572	678.43	524.859	125.286	385.285	577.144	715.713	582.284	718.857	436.999	608.143	333.428	370.571	224.143				16.833	307.601	300.067	160.065	346.532	415.201	364.143	263.285	198.134	137.999	336.066	202.571	542.572	382.358	319.785	555.929	355.285	75.857	627.285	543.356	447.072	225.93
	17	421.429	267.285	269.999	206.286	368.857	282.999	202.714	276.571	178.43	215.857	867.571	544.143	257.428	452	662.429	552.855	773.286	517.857	533.144	562.142	155.002	231.857	154.714				17	304.801	290.934	92.801	357.001	407.933	253.786	91.001	242.136	145.068	340.2	228.785	510.286	348.215	245.07	598.286	266.999	94.429	617.5	407.143	423.999	158.928
	17.167	419	243.143	321.572	137.716	413.286	226.144	324.856	268.286	123	263.857	726.858	615.571	266.285	353.57	747.571	719.001	639.572	321.001	556.144	667.142	164.143	402.572	134.286				17.167	256.533	298.267	118.8	253.267	469.001	318.358	62.785	243.066	123.666	362.534	256.144	513.499	347.285	261.5	530.929	350.431	59.714	618.499	623.428	414.713	92.428
	17.333	552.857	143.57	294.285	122.143	451.285	201.143	295.001	230.285	69.286	330.856	693.858	488.285	344.571	382.429	540.143	550.43	532.429	451.427	531.857	630.856	183.855	538.573	87.142				17.333	279	330.667	235.2	333.332	506.199	311.713	138.714	208.867	144.201	380.067	205.929	481.144	328.573	289.787	366.429	322.501	68.285	482.287	546.428	486.715	75.144
	17.5	541.142	250.43	279.287	232.714	389.429	220	300.571	241.714	69.429	285.285	732.715	660.855	203.999	318.572	662.428	713	758.999	448.715	459.714	704.286	205.714	395.571	77.857				17.5	317.267	325.867	226.4	356.8	457.201	282.785	122.215	244.132	56.8	350.466	132.499	530.5	206.855	371.716	339.928	358.715	83.569	499.215	421.214	410.644	109.715
	17.667	540.572	164.715	377.143	411.57	373	198.571	284.001	189.714	67.143	238.857	724.856	653.714	143.858	386.428	511.857	670.286	822.429	462.143	321.287	613.43	239.427	329.571	165.856				17.667	324.999	349.401	151.399	194.667	441.732	289.929	153.714	241.4	56.535	310.799	137.572	502.144	374.855	240.358	406.856	452.714	109.643	521.786	514.644	461.714	100.929
	17.833	478.286	175.571	388.714	345.43	488.858	157.999	253.856	223	150.285	246.999	708.858	599.142	169.857	398.285	568.142	535.428	700.856	404.857	486.286	592.572	216.285	380.43	168.572				17.833	291.268	275.867	152.069	188.932	365.267	287.785	193.358	233.867	18.866	266.8	103.644	495.856	268.643	317.786	237.928	496.071	71.785	585.501	568.643	448.287	130.285
	18	488.429	192.855	347.429	350.285	294.715	219.571	69.428	228.285	102.427	225.001	765.428	717.429	94	375.715	686.428	798.714	682.715	500.001	430.287	491.999	222.571	370.286	396				18	422.267	371.399	220.801	193.733	326.799	310.715	173.357	238.601	48.933	241.4	192.001	536.57	202.643	305.786	162.999	358.785	93.358	583.929	305.071	390.143	61.857
	18.167	512.143	204.998	353.288	221.857	413.856	165.285	52.716	129.572	121.857	255.999	702.43	467.428	239.144	459.287	541.714	767.572	491.714	613.856	310.859	611	223.857	359.998	421.143				18.167	309.2	290.065	254.4	180.866	384.598	253.786	211.071	270.932	42.602	170.4	126.142	589.642	249.213	303.642	288.214	332	81.143	415.501	267.215	391.357	50
	18.333	416.999	273.57	348.144	221.285	242.571	113.286	53.716	214.858	87.572	268.571	730.573	432.713	226.715	468.429	605.572	703.001	516.716	627.142	248.142	452.572	166.715	384.714	323.284				18.333	360.333	266	237.601	167.2	325.4	203.499	231.214	321.199	95.067	180.534	129.357	539.357	205.071	241.572	409.5	233.643	122.643	494.715	434.785	335.287	75.928
	18.5	475.285	306	269.714	182.428	246.287	111.572	88.571	180.572	123.429	192.143	687.858	556.142	303.285	396.715	509.57	702.572	349.287	546	58.572	430.144	69.857	229.428	205.143				18.5	373.133	363.399	308.667	179.398	267.4	118.858	210.858	276.132	230.865	150.267	232.785	488.713	237.642	364.644	529.999	225.857	79.999	338.286	598.715	310.5	114.572
	18.667	424.429	202.286	300.286	175.286	262.428	145.143	89.43	190.144	80.715	182.572	661.574	516.428	461.429	468.001	437.428	690.857	427.714	458.142	231.144	363.571	182.713	376.286	203.857				18.667	338.534	284.066	305.2	159.198	247.665	226.144	177.857	248.667	132.401	165.999	186.142	484.356	178.716	416.071	466.428	202.072	51.643	372.357	404	337.142	113.643
	18.833	316.143	256.716	366.43	69.857	216	230.287	109.144	260	65.714	252.285	714.573	451.714	243.573	555.717	387.001	746.857	322.856	380.143	199.572	234.714	211.998	568.571	134.858				18.833	355.599	327.799	258.866	114.067	168.065	278.643	122.714	261.333	200.068	179.799	205.714	473	181.286	358.713	501.357	274.999	44.144	323	470.214	319	129.427
	19	406.001	252.429	318.714	58.858	270.001	143.999	71	97.856	39.285	405.431	739.001	505.856	382.287	541.143	563	694.429	434.857	419.714	90.857	414.999	266.574	307.571	100.144				19	340.799	292.201	234.666	211.465	123.466	210.142	123	290.932	143.868	104.934	183	442.571	93.071	225.857	444.141	229.072	34.643	291.714	544.571	254.001	145.072
	19.167	362.715	207.57	308.141	72.714	141.142	207.142	164.857	129.856	103.001	280.572	741.715	370	188.428	422.716	562.143	689.857	238.859	417.856	172.284	439.857	123.857	389.857	57.715				19.167	353.6	300.001	292.267	290.199	110.867	169.356	142.357	207.467	64.466	132.733	263.357	547.928	143.93	324.144	635.787	279.072	77.143	256.001	425.358	208.716	43.501
	19.333	300.428	222.144	343	103.572	69.715	235.142	177.428	190.285	14.001	264.573	667.287	350	226.571	357.714	510.858	692.998	191.857	490.284	322	255.286	107.286	302	93.858				19.333	291.867	342.465	303.534	227	186.533	183.999	109.428	188.868	127.267	147.601	263.999	506.286	158.358	288.786	586.641	228.999	120.572	237.787	541.928	210.501	90.928
	19.5	313.428	265.713	397.428	82.857	39.572	159.428	137.143	187.859	34.714	264.571	530.143	419.143	194.571	553.858	509.715	696.857	173.999	434.571	312.285	394.572	100.143	229.285	123.714				19.5	288.668	313.333	305.734	220.134	164.534	211.214	178.5	145.133	73.4	159.666	201.285	501.785	241.928	196.428	705.784	347.215	36.215	292.072	529.857	271.285	40.072
	19.667	199.429	295.714	284.285	71.285	56	68	184.428	152	93.715	107.287	570.286	299.144	187.714	416	653.144	609.143	225.714	582.143	484.571	339.284	133.856	248.572	264.286				19.667	255.666	316.466	261.134	162.666	244.8	143.501	138.071	116.135	103.4	157.735	227.213	559.644	141.713	245.357	940.643	433.213	128.787	341.428	412.857	385.072	135.642
	19.833	225.143	253	303.001	129.858	27.143	24.143	170.714	131.858	64	211.714	479.285	254.858	260.999	410.856	672.287	637.572	151.857	615	580.857	303.14	158	164.858	236.572				19.833	240.467	308.333	308.802	161.467	224.801	198.856	112.215	143.733	55.867	167.533	151.429	521.643	180.286	298.357	886.928	416.429	68.928	449.858	298.286	407.071	180.999
	20	184.286	239.572	302.287	180.998	34.715	18.144	104.144	146.858	100.001	163.429	513.715	118.572	271.427	473.142	678.285	714.284	326.714	668.855	481.57	361.285	109.857	79.287	257.144				20	191.466	300.265	275.399	106.534	191.133	180.143	64.643	87.6	52	180.402	208.427	364	175.143	277.857	868.428	297.785	77.573	389.142	170.358	370.072	198.286
	20.167	131.143	205.999	230.142	332.428	35.001	39.143	129.142	168.999	73.43	67.286	495.285	257.143	209.573	372.284	514.286	533.143	362.287	675	493	398.714	76.287	158.144	231.429				20.167	151.333	367.466	233.867	152.799	212.133	200.144	47.213	115.933	59.601	318.931	244.428	416.786	329.071	431.928	901.143	358.286	69.359	442.428	248.785	377.143	215
	20.333	67.286	340.143	226.571	169.286	111.144	166.713	45.572	172.286	92.428	123.857	423.571	270.714	176.858	501.714	553.714	512.286	360.286	569.998	392.285	260.715	103.429	244	306.855				20.333	156.532	356.733	270.133	76.667	327.735	106	69.357	169.799	49.733	191.2	165.002	372.643	257.643	270.215	707.855	287.857	83.43	414.642	230.57	131.713	149.93
	20.5	3.572	214.857	198.142	59.713	128.715	120.286	124.714	159.286	20.571	176.144	579.428	338.428	161.571	541.43	533.999	476.858	192.714	509.002	351.714	280.142	156.999	280.857	179.715				20.5	187.667	243.067	258.266	38.201	261.199	129.357	38.43	154.534	141.134	290.666	192.57	324.931	142.071	462.428	706.285	351.858	144.929	423.999	299.072	121.001	141.214
	20.667	4.573	188.285	177.143	72.287	97.287	26.999	78.428	86.572	37.572	226.142	477.857	353.43	89.715	343	415.143	493.144	37.858	383.857	373.999	148.143	258	405	149.429				20.667	160.065	341.066	247.467	79.065	300.6	96.787	48.287	100.467	87.866	186.467	118.927	272.857	224.929	463.786	694.286	460.857	124.715	438.499	325.572	232.071	136.072
	20.833	37.142	201.857	327.572	118	129.286	102.286	48.287	69.43	70.571	239.429	507.285	416.715	124.429	485.857	604.143	543	190.716	230.856	392.429	243.571	173.858	371.429	230.286				20.833	92.266	340.134	231.869	113.065	309.266	71.999	68.071	142.734	72.067	205.201	174.928	196.571	168.499	550.644	762.858	284.429	65.929	418.357	383.643	206.857	126.215
	21	58.715	144	228.429	16.144	155.429	58.571	197.142	228.571	56.715	176.429	508.714	472.287	46.856	400.285	619.428	402.428	122.571	82.285	298.429	375.286	182.572	448.427	159.57				21	85.934	358.866	247.6	48.466	322.067	74.358	114.428	96.4	43	227	149.643	124.429	133.5	429.715	698.357	237.787	70.429	451.712	424.571	259.714	82.428
	21.167	85.858	262.286	252	133.714	161.572	90.143	124.428	259.57	77.714	145.287	542.286	368.856	177.286	477.143	574.858	475.427	88.143	75.716	355.856	299.857	184.855	383.856	92.858				21.167	122.4	289.066	246.8	24.866	279.133	132.713	123.071	169.4	4.468	179.334	235.856	225.5	140.072	445.714	658.571	216.642	65.428	410.571	494.143	241.215	34.857
	21.333	75	235	184.43	51.287	199.143	190.145	60.428	239.144	68	159.716	453.571	353.715	181.001	444.715	736.857	537.001	82.144	133.857	210.141	277.572	241.429	324.857	43.428				21.333	131.467	336.268	166.734	40.867	261.266	178.93	111.572	136.599	9.867	187.134	139.357	193.212	97.285	525.07	624.143	296.571	49	443	492.643	208.928	43.357
	21.5	76.572	261.856	201.43	97.287	179.429	123.715	64.713	168.001	210.001	220.428	358.571	559.144	258.572	382.573	649.57	469.571	82.288	240.857	402	259.714	227.429	215.285	50.285				21.5	160.266	209.601	196.869	49	178.601	180.072	66.143	104.667	10.999	221	279.714	237.928	104.215	474.499	589.358	380	49.499	480.784	452.428	309.071	31.357
	21.667	287.142	246.429	180	49.856	195.714	171.427	138.999	71.142	59.712	226.859	507.857	370.143	253.001	405.143	516.999	501.999	14.429	307.857	330	443.571	155.715	202.143	44.857				21.667	132.532	248.066	161.267	32.534	136.8	190.214	67.858	144.134	30.468	192.268	196.928	159.643	244.928	508.571	624.998	283.857	7.213	407.213	433	308.287	40.07
	21.833	292.57	227.429	55.429	79.858	109.427	221.857	250.428	142.286	64.572	172.713	434.857	375.714	171.286	549.856	500.857	535.571	42.572	585.858	352.858	488.428	239.001	161.714	110.857				21.833	147.801	223.533	150.733	56.068	147.668	98.356	81.571	126.667	52.468	229.2	261.928	172.142	227.928	595.358	597.642	228.858	12.499	446.429	439.144	438.571	45.141
	22	427.286	392.714	106.573	192.286	166	277.286	368.714	145.145	26.143	215.143	475.001	403.43	137.144	541.285	389.859	605.429	173.285	650.142	147.571	545.429	196.286	247.572	278.287				22	125.666	196.465	204.401	65.666	164.067	170.428	86.928	83.999	14.867	174.868	305.501	281.573	238.859	520.357	562.645	294.357	55.5	517.572	395.357	412.643	55.5
	22.167	591.857	316.144	108.999	86.285	117.999	237.858	457.428	82.143	61.572	211.571	425.713	311.571	168.144	540.714	413.427	598.286	364.571	514.001	202.859	393.43	263.285	291.856	299.285				22.167	174.466	161.734	108.134	72.734	164.266	129.144	93.643	118.667	47.401	186	236	326.143	215.858	499.5	583.642	244.072	41.356	517.643	484.285	419.572	83.93
	22.333	526.715	314.57	162.285	102.856	208.716	285.143	499.999	111.573	172.428	332.001	417.429	444.284	124.001	450.286	671.285	565.143	307.712	625.571	150.572	479.429	256.143	296.715	256.715				22.333	195.201	199.067	120.734	98.934	111.267	111.142	73.427	122.266	33.801	180.201	161.142	328.643	336.071	486.714	488.214	269.857	40.499	411.571	312.928	421.073	59.5
	22.5	528.713	280.285	215.428	173.286	235.287	257.431	452.857	214.285	106.999	369.144	389.142	470.713	126.143	560.143	717.713	688.571	55.288	443.143	236.43	229.429	292	298.715	245.571				22.5	152.201	155.799	166.799	198.068	121.467	226.144	178.93	96.801	26.533	146	263.359	244.001	268.144	550.144	421.786	261.286	40.215	344.287	185.5	372.927	165.357
	22.667	544.141	273.285	281.429	127.43	298	301.857	249.857	234.714	139.571	357.144	446.143	429.716	36.572	584.286	640.286	792.857	17.713	460.001	236.43	333.715	312.857	126.572	191.715				22.667	167.599	181.067	151.667	106.267	103.334	221.285	252.285	148.8	91.534	193.6	264.644	231.43	138.358	431.999	336.5	261.713	30.572	363.214	238.072	291.786	100.928
	22.833	542.43	225.572	283.57	153.429	253.143	255.714	221.714	342.715	151.57	214.429	442.859	429.714	41.144	524.284	512.428	769.142	40	378.429	334.571	254.286	188.287	148.001	121.857				22.833	149.8	128.801	119.334	96.599	75.066	207.857	299.858	174.933	73.266	158.201	199.07	186.499	147.644	483.143	312.715	211.857	79.144	293.072	133.285	324.5	139.429
	23	389.144	335.714	375.856	93.143	283.857	334	122.287	342.285	115.142	243.142	503.714	286.715	191.287	510.143	407.571	638.715	9.286	420.427	240.143	162.286	198.428	112.429	150.001				23	190.8	227.133	122	103.601	86.533	157.357	259.714	169.934	123.867	137.267	217.786	247.356	157.715	492.643	399.571	149.499	52.644	277.857	12.571	339.285	83.572
	23.167	496.716	290.57	346.714	73.143	321.142	337.143	148.428	244.572	97	355.571	699.715	322.428	384.286	424.858	436.429	612.429	87.143	312.856	158	276.142	219.572	129.144	110				23.167	233.133	276.8	168.6	229.2	62.399	304.572	245.215	214.4	91.199	133.2	173	226.359	188.858	369.572	213.929	217.43	57.786	248.143	36.501	313.787	52.499
	23.333	263.286	161.286	211.571	222	227.716	297.143	216.144	226.285	107.715	321.857	622.715	313.142	289.857	380.571	688.714	585.287	183.286	519.999	173.571	257.143	216.572	267.001	111.142				23.333	218.8	264.868	114.533	246.266	73.867	425.071	344.357	186.531	122.733	121.532	187.714	243.643	183	405.643	265.858	225.715	44.784	285.428	122.428	330.716	68.142
	23.5	306.573	234	247	239.428	280.571	294.428	303.285	144.857	78.143	170.714	740.572	307.857	282.572	500.001	629.286	591.001	79.144	643.429	126	294	271.285	433.571	178.856				23.5	248.333	224.602	108.533	282.734	88.933	434	342.857	224.467	177.933	168.133	145.358	171.929	175.501	364.57	159.999	325.071	65.285	336	196.142	369.5	43.998
	23.667	117.001	302.429	204.714	282.428	168.857	387.285	292.857	98.428	85.715	339	782.714	502.714	367.286	644.285	646.286	604.857	184.285	572.999	429.429	296.142	459.427	490.286	377.57				23.667	188.599	170.134	143.466	292.267	63.733	458.57	468.784	268.335	116.333	119.334	147.928	313.5	129.357	385.5	159.069	299.215	40.429	381.43	342.642	320.143	143.214
	23.833	170.714	324.143	170.715	392.001	443.143	240.712	211	59.284	112.715	453.999	640.001	532.857	334	623.429	601.001	615.712	29.713	591.571	380	379.142	346.714	475.427	448.429				23.833	273.134	176.934	131.134	290.133	90.134	445.642	376.215	307.8	173.534	139.001	185.429	327.643	108.786	329.286	260.356	406.926	62.358	328.501	373.714	295.358	108.215
[truncated: 2 more columns]

## Sheet: Fig. 1C,D
DD	Group	Control	Control	Control	Control	Control	Control	Control	Control	Control	Control	CaMKiia-CK1d-/-	CaMKiia-CK1d-/-	CaMKiia-CK1d-/-	CaMKiia-CK1d-/-	CaMKiia-CK1d-/-	CaMKiia-CK1d-/-	CaMKiia-CK1d-/-	CaMKiia-CK1d-/-	CaMKiia-CK1d-/-	CaMKiia-CK1d-/-	CaMKiia-CK1d-/-	CaMKiia-CK1d-/-	CaMKiia-CK1d-/-
	ID	Cam17C-8	Cam35C-4	Cam43C-9	Cam44C-2	Cam44C-5	Cam52C-1	Cam53C-3	Cam57C-2	Cam62C-1	Cam17C-6	Cam35C-5	Cam39C-5	Cam43C-3	Cam43C-4	Cam43C-6	Cam43C-7	Cam44C-4	Cam52C-3	Cam52C-5	Cam53C-4	Cam57C-4	Cam63C-1	Cam62C-2
	Genotype	Ck1d fl/fl	Ck1d fl/fl	Ck1d fl/fl	Ck1d fl/fl	Ck1d fl/fl	Ck1d fl/fl	Ck1d fl/fl	Ck1d fl/fl	Ck1d fl/fl	Ck1d wt/fl; CaMKIIa-Cre	Ck1d fl/fl; CaMKIIa-Cre	Ck1d fl/fl; CaMKIIa-Cre	Ck1d fl/fl; CaMKIIa-Cre	Ck1d fl/fl; CaMKIIa-Cre	Ck1d fl/fl; CaMKIIa-Cre	Ck1d fl/fl; CaMKIIa-Cre	Ck1d fl/fl; CaMKIIa-Cre	Ck1d fl/fl; CaMKIIa-Cre	Ck1d fl/fl; CaMKIIa-Cre	Ck1d fl/fl; CaMKIIa-Cre	Ck1d fl/fl; CaMKIIa-Cre	Ck1d fl/fl; CaMKIIa-Cre	Ck1d fl/fl; CaMKIIa-Cre
	Sex	female	female	female	male	female	male	male	male	male	female	female	female	male	female	female	female	male	male	male	male	male	male	male
Fig. 1C	Period (h)	23.833	23.883	23.917	23.933	23.867	24.083	24.1	23.9	23.917	23.85	24.933	24.583	25.083	25.117	24.233	24.85	24.933	24.767	25.017	24.733	24.55	24.617	25.383
Fig. 1D	Amplitude (Qp)	4626.27	5109.62	4912.03	5939.99	5731.17	5361.46	5456.51	5093.38	2960.77	4125.64	3064.92	5979.96	3589.49	5431.64	8203.42	2127.94	2220.89	7279.94	4134.17	4570.77	2801.5	6363.82	2488.28

## Sheet: Fig. 2B
LD	Group	Control	Control	Control	Control	Control	Control	Control	Control	Control	Vip-CK1d-/-	Vip-CK1d-/-	Vip-CK1d-/-	Vip-CK1d-/-	Vip-CK1d-/-	Vip-CK1d-/-	Vip-CK1d-/-	Vip-CK1d-/-	Vip-CK1d-/-			DD	Group	Control	Control	Control	Control	Control	Control	Control	Control	Control	Vip-CK1d-/-	Vip-CK1d-/-	Vip-CK1d-/-	Vip-CK1d-/-	Vip-CK1d-/-	Vip-CK1d-/-	Vip-CK1d-/-	Vip-CK1d-/-	Vip-CK1d-/-
	ID	CKD161Vi-2	CKD163Vi-5	CKD167Vi-2	CKD167Vi-3	CKD171Vi-3	CKD31V-17	CKD167Vi-5	CKD171Vi-1	CKD31V-6	CKD161Vi-4	CKD161Vi-6	CKD163Vi-6	CKD163Vi-7	CKD167Vi-4	CKD171Vi-2	CKD172Vi-1	CKD31V-8	CKD31V-18				ID	CKD161Vi-2	CKD163Vi-5	CKD167Vi-2	CKD167Vi-3	CKD171Vi-3	CKD31V-17	CKD167Vi-5	CKD171Vi-1	CKD31V-6	CKD161Vi-4	CKD161Vi-6	CKD163Vi-6	CKD163Vi-7	CKD167Vi-4	CKD171Vi-2	CKD172Vi-1	CKD31V-8	CKD31V-18
	Genotype	Ck1d fl/fl	Ck1d fl/fl	Ck1d fl/fl	Ck1d fl/fl	Ck1d fl/fl	Ck1d fl/fl	Ck1d wt/fl; Vip-ires-Cre	Ck1d wt/fl; Vip-ires-Cre	Ck1d wt/fl; Vip-ires-Cre	Ck1d fl/fl; Vip-ires-Cre	Ck1d fl/fl; Vip-ires-Cre	Ck1d fl/fl; Vip-ires-Cre	Ck1d fl/fl; Vip-ires-Cre	Ck1d fl/fl; Vip-ires-Cre	Ck1d fl/fl; Vip-ires-Cre	Ck1d fl/fl; Vip-ires-Cre	Ck1d fl/fl; Vip-ires-Cre	Ck1d fl/fl; Vip-ires-Cre				Genotype	Ck1d fl/fl	Ck1d fl/fl	Ck1d fl/fl	Ck1d fl/fl	Ck1d fl/fl	Ck1d fl/fl	Ck1d wt/fl; Vip-ires-Cre	Ck1d wt/fl; Vip-ires-Cre	Ck1d wt/fl; Vip-ires-Cre	Ck1d fl/fl; Vip-ires-Cre	Ck1d fl/fl; Vip-ires-Cre	Ck1d fl/fl; Vip-ires-Cre	Ck1d fl/fl; Vip-ires-Cre	Ck1d fl/fl; Vip-ires-Cre	Ck1d fl/fl; Vip-ires-Cre	Ck1d fl/fl; Vip-ires-Cre	Ck1d fl/fl; Vip-ires-Cre	Ck1d fl/fl; Vip-ires-Cre
	Sex	male	female	male	male	male	female	male	male	male	male	female	female	female	male	male	male	male	female				sex	male	female	male	male	male	female	male	male	male	male	female	female	female	male	male	male	male	female
	Bin (ZT)	Counts	Counts	Counts	Counts	Counts	Counts	Counts	Counts	Counts	Counts	Counts	Counts	Counts	Counts	Counts	Counts	Counts	Counts				Bin (CT)	Counts	Counts	Counts	Counts	Counts	Counts	Counts	Counts	Counts	Counts	Counts	Counts	Counts	Counts	Counts	Counts	Counts	Counts
	0	135.429	144.144	327.143	206.856	108.144	421.999	321.857	454.856	231.571	210.715	182.285	311.142	359.715	277.572	95.571	156.429	347.286	334.857				0	397.199	200.533	286.8	318.331	185.928	159.402	284.5	158.071	278.601	235.599	143.468	262.2	71	286.4	18.072	171.142	230.399	126.268
	0.167	135.145	77.998	236.002	116.142	194.857	327.001	195.284	454.43	205.286	85.714	139.572	243.142	290.285	196.856	139.858	152	204.428	232.572				0.167	320.334	111.399	263.133	415.933	138.572	174.799	270.07	221.929	193.667	207.266	175.598	264.4	165.071	289.934	69.643	150.929	223.334	205.866
	0.333	139.143	174.716	181.715	20.571	195	241.142	35.429	389.572	149.144	126.286	78.43	212.571	248.857	66.429	85.856	137.144	105.572	168.144				0.333	317.868	67.999	359.734	328.199	82.499	258.334	238.787	226.781	317	140.067	187.534	264.667	155.857	314.066	40.143	130.286	177.932	250.533
	0.5	49.858	125.858	172	47.715	226.285	235.427	49.572	248.713	44.143	36.857	22.428	118.715	179.143	2.858	98.001	151.713	67.286	150.143				0.5	280.665	50.533	346.734	267.468	93.787	311.933	284.285	301.866	347.2	213.934	194.403	353.399	120.356	277.535	46.072	84.501	229	174.933
	0.667	54.143	211	83.571	73.857	180.286	293.998	1.572	163.571	69.427	10.285	0.286	31.715	53.856	2.429	96.857	41.999	5.571	122.573				0.667	271.668	45.733	380.2	234.198	50.501	407.733	395.359	257.065	410.401	209.001	262.002	342.733	137.857	316.667	29.858	135.285	313.131	230.933
	0.833	40.286	193.714	41.144	104.857	70.428	351	8.429	95	160.142	27.287	14.428	5.144	121.571	2.858	193.714	73.286	60.858	133.571				0.833	270.134	40.666	378.866	202.468	48.714	356.6	408.499	301.532	431.533	241.733	270.199	349.402	156.144	298.801	25.502	66.573	315.401	192.999
	1	42	125.286	9.286	109.714	25.001	307.571	23.716	101.143	105.286	1.572	8.286	0.286	114.716	28.572	184.714	143.714	47.285	46.286				1	156.067	28.066	330.867	209.4	34.143	370.733	414.5	263.468	553.401	201.401	283.134	414.799	151.216	212.266	35.429	66.355	335.6	231.201
	1.167	90.286	256.571	0.715	121.143	142.429	222.428	87.716	86.715	65.286	7.715	1.143	13.286	63.858	72.713	130.284	126.286	16.857	28.573				1.167	96.399	63.201	340.8	246.399	47.357	433.466	405.001	336	483.2	146.533	345.533	279.734	206.357	164.133	35.571	35.072	318	253.667
	1.333	98	232.286	0.715	89.286	155.57	278.571	55.143	75.001	49.001	20.142	16.713	10.286	35.285	71.428	50.142	130.856	26.715	28.429				1.333	36.134	62.734	242.067	162.667	68	423.799	325.499	429.336	510.6	151.668	327.065	302.267	267.646	86.401	33.001	35.644	304.667	269.801
	1.5	61.286	129.43	60.286	59.429	125	188.713	28.715	57.001	43.286	27.429	29.999	10.428	19.857	96.571	108.287	104.571	11.714	14.144				1.5	25.467	72.133	215.333	75.134	62.313	321.6	187.214	376.401	487.333	105	188.866	250.068	429.856	106.667	9.643	21.167	281.867	285.666
	1.667	0.286	79.715	25.43	20	81.716	267.573	53.859	61.856	60.001	2.572	46.858	4.857	14.429	32.572	94.143	79.146	6.571	21.858				1.667	10.733	143.467	102.201	77.934	90.467	457.999	63.572	403.599	530.867	74.4	238.467	263.134	368.787	53.666	6.776	43.066	321.466	221.201
	1.833	18.286	17.429	2.143	7.143	13.714	177.144	21.429	3.286	55.001	3.857	78.858	0	30.714	40.286	12.001	12.857	2.857	24.857				1.833	20.6	105.998	119.265	22.8	40.133	427.667	40.142	428	503.2	44.667	156.534	269.401	364.141	18.534	7.268	6	279.4	193.999
	2	2	0.572	2.573	14.43	0.572	167.286	3.858	21.001	26.145	10.428	20.143	0	72.43	72.714	57.429	69.002	0	0.715				2	10.6	82.734	47.733	44.667	8.2	415.266	39.501	477.199	409.333	17.134	136.466	256.4	387.215	19.801	15.932	22.201	202.266	188.934
	2.167	0.715	55.144	21.858	48.714	2.715	66.572	49.572	38.287	97.571	7.856	27.572	28.144	122.43	109	58.429	102.285	5.428	3.286				2.167	29.333	55.465	36.067	31.201	6.067	412.6	29.144	442.134	424.134	12.666	115.535	232.267	316.142	31.733	30.534	28.399	115.4	102.201
	2.333	5.286	93	58.715	77.001	20.713	104	85.429	13.714	37.857	67.714	21.571	2	72	34.143	57.714	83.713	0.429	32.857				2.333	92	69.335	29.866	28.934	24.001	369.333	36.144	440.735	375.066	0.733	68.2	178.601	332.214	8.735	28.6	41.133	69.133	116.468
	2.5	0	55.428	26.715	20.001	58.428	6.286	71.285	54.43	26.286	23	2.286	42.429	214.572	39.144	6.571	68.571	3.858	22.857				2.5	47.801	51.932	28.599	29.335	53.467	325.533	9.857	390.068	279.534	4.4	48.466	182.934	296.643	23.533	14.067	139.933	58.933	62.334
	2.667	16.143	68.428	77.001	10.287	44.715	30.143	6.571	43.143	80.143	53.144	29.429	23.286	157.285	53.857	4.715	30.858	0	83.857				2.667	33	77.133	19.2	24.465	61.865	295.266	6.072	256.599	283.535	14.133	51.067	127.335	207.929	43.199	46.334	74.2	18.999	48.667
	2.833	68.714	115.43	85.858	94.714	90.001	43.429	3.144	74.285	80.143	47.572	49.286	72.143	170.858	46.715	23	64.572	2.857	132.428				2.833	22.532	57.066	14.934	56.469	63.8	301.933	30.428	198.068	203.933	67.999	22.067	169.467	210	26.734	50.2	68.668	22.066	46.467
	3	68.43	50.713	236.428	120.427	26.571	34.999	68.715	61.714	58.571	49.858	44.713	31.143	203.286	2	66.858	10.429	0.429	129.858				3	13.399	78.466	14.132	83.2	17.467	256.733	42.287	168.599	153.267	15.868	8.732	115.267	119.644	22.933	30	65.667	28.668	23.199
	3.167	77.857	72.428	159.284	104.572	9.143	62.713	52.572	86.714	43.142	15.857	22.713	31.429	162.142	5.856	87.714	40.573	9	80.43				3.167	11.001	71.866	58.667	81.333	40	148.334	82.286	116.199	46.866	10.4	12.467	100.4	143.144	10.133	40.6	98.134	10.267	32.867
	3.333	96.143	6.144	93.284	75.143	1.428	36.571	67.715	161.714	56.427	5.43	43.143	1.572	94.284	42.716	25.715	38.715	102.285	124.571				3.333	10.734	47.668	54.2	41.067	77.866	145.8	84.498	117.401	25.735	18.266	1.401	84.267	126.428	52.666	71.934	28.734	32.467	5.734
	3.5	110.142	68.143	70.427	48.286	17.571	43.428	101.572	170.001	48.999	11.144	48.715	16.001	38.857	66.857	108.856	55.713	63.572	105.429				3.5	28.4	13.134	16.266	3.134	55.533	71.533	63.499	129	10.599	35.666	12.534	7.132	65.429	42.2	105.333	47.733	4.666	9.868
	3.667	37.144	55.143	81.428	21.714	51.571	92.571	80.143	58.287	1.001	5.857	16.572	74.999	55.143	54.285	79.57	65.429	3.429	46.858				3.667	26.799	13.733	42.934	3.735	13	38.666	29.069	161.4	13.734	45.201	5.667	9.866	61.427	15.333	91.532	53.602	11.067	22.667
	3.833	1.287	14.286	59.716	0.572	4.858	85.999	64.571	76.427	1.286	30.573	22	28.858	32.571	70.571	36.713	72.284	0.429	13.858				3.833	10.668	15.333	11.535	16.465	56.734	35.8	3.284	198.001	42.133	125.467	63.733	14.533	91.714	17.2	60.733	47.134	46.8	48.466
	4	76.858	50.143	71.572	44.714	36.144	119	65.856	132.857	1.287	102.286	24.143	61.429	22.144	63.856	5.288	80.572	18.858	0				4	20.4	24.667	33.268	17.599	11.333	18.867	6.573	155.401	22.732	149	73.2	36.468	59.858	23.333	14.266	38.667	30.067	42.465
	4.167	92.571	104.427	40	79.573	57.142	56.57	85.572	135.714	7.287	77.857	42.287	54.428	117.855	73.428	48	108.429	6.287	0				4.167	2.134	50.801	42.067	17.601	64.467	14.533	4.357	100.668	3.666	53.801	38.269	35.399	22.071	42.532	21.801	43.134	18.066	56.4
	4.333	132.856	144.715	99.428	86.429	77.001	1.571	88.144	77.714	0.286	18.714	49.428	67.429	100.43	89.715	12.859	159.714	1.715	0.429				4.333	54.467	23.932	46.999	37.667	44.731	23.333	46.286	68.599	43.2	101.466	12	6.933	85.073	69.001	58	47.066	0.868	27.333
	4.5	62.572	176.286	39.286	31.428	91.428	6.43	94.715	70.714	24.287	7.714	32.142	74.716	195	79.572	80.428	42.429	9.715	24.714				4.5	39.733	17.735	109.934	13.467	21.867	12	85.213	68.533	28.269	47.4	1.467	0.734	45.786	54.733	87.867	7.001	3.933	33.066
	4.667	5.288	163.285	0.572	25.571	74.286	4.43	46.285	89.857	52.714	51.714	20.857	72.857	182.142	56.857	72	8	60.143	33.713				4.667	55.665	105.133	62.665	55.468	34.399	2.134	58.929	67.733	4.267	35.733	31.2	3.534	82.427	44.532	124.866	18.867	8.269	34.667
	4.833	43.855	92.572	0	32.429	76.714	1.286	41.43	48.427	46.999	34.143	0.572	49.571	103.001	61.002	40.857	26.715	55.857	39				4.833	44.2	109.801	62.067	109.866	53.599	33.265	61.715	60.933	25.398	76.067	23.001	5.534	51.715	60.134	57.401	64.266	5.401	29.733
	5	104	39.429	2.858	38.716	7.144	27.143	24	9.856	11.428	22.286	0.143	59.429	76.571	37.285	64.857	26	32.571	31.715				5	36.335	163	25.332	77.2	59.734	53.2	90.43	47.199	26.266	49.533	5.067	17	104.928	83.133	34.999	43.734	6.134	18.2
	5.167	96.856	88.714	45.713	65.286	53.999	78.715	0.572	39.144	1.572	8.858	0.143	31.143	69.714	2.286	126.571	39.286	25.285	23.287				5.167	22.401	131.2	17.534	32.665	50.133	112.133	68.072	99.066	23.933	29.201	9.534	31.267	80.857	61.134	18.335	81.202	11.734	49.732
	5.333	120.714	50.286	55.572	61.43	117.715	79.286	0.715	38.143	24.144	21	10.573	11.144	130.143	36.286	103.857	50	76.858	18.143				5.333	31.866	85.067	22.333	28.8	115.466	86.468	67.93	65.4	21.466	5.6	11.868	20.867	78.5	77.533	54.266	45.734	9.534	50.2
	5.5	45.714	60.572	40.713	13.428	42.142	12.144	4.714	43	54.428	10.143	24.429	4.286	115.714	39.428	81.715	26.715	4.571	5.572				5.5	30.333	101.132	36.8	30.8	56.533	36.467	55.93	53.399	31.868	36.531	3.801	32.666	73.142	27.268	18.2	18.534	49.868	43.465
	5.667	24.143	93.001	45	2.43	42.286	2.285	35.999	28.431	17.571	4.286	9.714	23.714	54.002	88.858	105.285	17	0.715	39				5.667	43.934	94.334	77.866	15.534	69.867	8.799	23.498	94.667	34.067	11.067	3.466	61.334	57.642	54.2	16.134	15.201	18.734	57.534
	5.833	9.428	91.428	12.858	17.144	42.286	2.859	17.571	8.715	5.571	0.858	31.572	29.57	9.571	67.714	59.573	72.429	0.286	46.001				5.833	25.867	65.667	73	30.533	64.533	64.733	16.071	50.467	62.133	4.068	25.467	53.532	74.999	74.267	36.001	25.067	9.199	39.2
	6	17.713	98.428	55.57	17.857	2	19.856	57.714	4.571	0.572	1.715	36.573	64.143	0	27.571	62.141	38.001	0	0.143				6	3.466	43.534	60	21.467	52.667	36.133	29	26.799	39.933	0.268	20.733	13.267	89.143	119.6	52.399	56.334	70.932	40.001
	6.167	1.286	59.857	59.145	75	11.857	16.001	55.714	25.001	69.145	4.286	19.573	21.571	0	21.572	54.857	42.856	6.142	0.143				6.167	17.134	77.134	68.466	33.067	72.733	56.6	46.929	18.6	38.733	4.402	11.464	31.001	48.142	102.867	45.667	52.999	56.934	24.534
	6.333	13.716	46.143	30.429	105.142	57.285	39.858	61.571	29	3.286	45	58.286	54.001	17.713	10.144	36.573	2.143	40.429	0.143				6.333	92.602	86.133	34.332	35.267	30.933	24.466	35.786	38.867	39.201	19.2	5.199	17.734	13.286	103.001	84	69.133	8.132	11.066
	6.5	0.143	53.999	10.428	39.857	64.57	135.429	75.715	52.143	39.429	50.572	49.142	62.426	82	35.284	38.713	4.001	58.001	0.572				6.5	115.668	71.932	24.601	22.199	2.733	23.733	28.786	24.601	47.533	9.532	23.333	0.867	12.285	120.333	120.399	72.4	4.399	5.933
	6.667	0.429	46.286	15.286	8.858	57.856	65.142	76.57	69.715	60.856	23.286	3.571	12.43	75.002	37.143	64.142	3.429	24	13.572				6.667	72.2	45.6	35.267	15.401	18.201	5.802	34.429	60.8	61.065	6.467	12.532	31.333	54.286	83.4	55.2	51.532	3.466	18.666
	6.833	6.857	52.999	25.859	21	3.858	51.572	13.715	1.43	55.714	2.858	29.286	40.144	100.428	4.287	92.287	44.428	50.858	0.429				6.833	34.133	12.4	77.2	48.133	28.867	16.934	84.071	36.332	96.134	5.601	2.134	26.599	54.928	44.6	20.933	55.8	0.666	26.534
	7	2.571	11.714	42.143	47.001	24.429	46.143	0.143	3.571	54.143	9.572	1.143	20.429	40.572	1.429	77	4.144	18.715	1.287				7	26.401	38.334	56.933	83.133	56.333	24.865	63.929	19.4	25.666	2.667	3.934	40.468	78.285	37.6	40.4	55.867	3.934	48.933
	7.167	45.428	33.143	34.572	13.287	28.144	25.288	0	16.429	6.857	4.856	5	27.144	2	2.572	102.287	21.858	13.571	29.286				7.167	18.668	59.267	37.533	92.933	82.399	13.666	7.786	28.534	27.067	5.2	1.067	48.599	75.356	37.267	33.666	35.801	25.267	32.399
	7.333	85.142	83.713	29.714	1.571	56.142	9.714	37.57	60.286	0.572	54.429	20.714	56.572	26.715	12.285	42.144	2.572	18.002	31.144				7.333	50.401	58.333	26.6	101.332	35.333	39.933	1.856	57.732	13.401	48.866	7.467	50.8	85.571	66.267	22.799	32.733	19.268	59.467
	7.5	109.143	20.428	15.43	21	80.714	4.144	62.57	46.856	0.857	66.431	25.715	23.143	9.286	40.572	18.144	16	2	5.428				7.5	32.733	132.2	9.667	111.133	47.133	28.534	19.071	44.6	5.867	36	19.466	93.734	11.643	41.734	4.533	26.4	30.399	16.933
	7.667	80.571	51.143	0.429	18.286	195.428	17.859	1.429	53.714	5.001	65.285	26.572	4.144	37	72.285	27.43	78.572	6.715	35.428				7.667	9	128.2	22.466	54	94.8	11.932	17.142	42.665	29.602	23.8	23.667	54.535	5.214	33.2	16.201	38.732	22.8	23
	7.833	67.714	45.713	1.429	6.429	119.858	2.858	11.428	1.001	0	9.999	53.001	11.144	15.715	114.858	42.142	26.572	2	42.857				7.833	3.999	53.666	3.268	40.334	43.4	17.467	9.786	41.267	11.4	19.2	43.534	34	9.857	12.934	7.533	55.401	3.8	25.334
	8	16.286	2.429	47.287	61.57	75.429	6.428	12.43	0.858	1.144	1.287	49	11.143	49.286	127.856	43.429	52.857	1.143	11.429				8	19.199	50.067	5.601	4.067	26	12.399	35.143	57.534	4.466	12.933	28.867	27.467	8.214	16.734	8.333	71.867	4.666	29.067
	8.167	26.427	1.572	52.858	59.144	5.571	12.572	1.716	0.286	9.428	1.285	44.428	29.429	93.143	64.573	7.287	20.571	0	45.286				8.167	33.2	83.733	7.933	7.534	32.198	9	53.5	23.334	32.732	14.267	16.866	8.666	15.644	19.533	93.866	17.934	25.667	33.668
	8.333	18.286	1.001	44.145	104.428	1.143	2.715	31.002	11	0.715	4.858	11	11.286	59	81.999	2.43	38.286	36.715	63.716				8.333	49.734	31.068	29.801	16.467	2.333	3.867	37.572	34.467	61.734	26	21.266	4.801	34.356	31.199	107.867	17.465	40.999	20.334
	8.5	46.429	77.002	45.285	59.142	18	1.858	34.858	9.428	0.572	23.859	60.857	99.144	78.001	69.57	60.428	14.572	19.429	30.143				8.5	9.868	14.668	13.467	15.866	16.067	28.532	40.642	6.4	63.734	13.136	8.065	0.401	95.357	68.8	95.933	43.998	30.4	21.398
	8.667	32.571	72.999	6	11.285	25.572	13.142	55	53.429	5.429	3.716	94.286	51.286	15.286	42.001	40.857	53.572	58.429	8.429				8.667	32.999	25.201	1.067	32.667	40.866	49.534	5.713	36.201	17.6	5.802	11.001	18.734	88.502	61.001	46.066	63.735	10.068	36.801
	8.833	49.43	102.858	29.429	25.999	6.142	37.571	0.857	39.142	24.144	32.572	81.572	27	43.856	4.001	124.859	87.714	1.144	43.429				8.833	128.333	15.4	1.267	34.2	90.933	28.735	6.498	11.043	22.198	26	17.133	11.199	53.071	15.467	9.469	47.066	4.868	27.932
	9	37.999	102.857	20.287	90.572	9.001	19.715	10.715	18.572	69	42.142	58.571	9	28.287	2.001	68	14.715	12.002	31.429				9	90.133	42.934	22.734	37.667	79.134	37.066	2.428	21.787	5.4	27.199	40.667	44.333	22.858	18.667	37.533	79.599	32.799	19.667
	9.167	89.572	83	7.144	85.572	19.571	96.572	13.572	28.143	67.428	89.429	132.427	15.286	100	1	94.002	31.285	46.143	0.429				9.167	83.868	56.4	0.8	52.799	44.467	28.733	25.786	6.357	28.6	34.4	41.799	23.734	22.071	4.133	42.467	68.933	8.267	40.733
	9.333	38.855	171	16.143	20.856	13.716	7.858	38.572	3.144	147.858	47.572	87.142	24.858	31.285	11.287	101.714	16.145	81.999	2.001				9.333	32.267	48.799	4.067	44.6	47.667	42.933	21.214	6.214	11.535	14.535	12.6	36.402	14.213	10.132	99.999	65.601	31.398	20.4
	9.5	11.857	26.429	48.859	23.572	77.144	9.001	62.715	13.285	57.716	12.286	71.429	62.287	116.856	17.143	95.999	1.572	56.428	38.714				9.5	43.8	24.666	23.533	25.734	45.065	6.867	22.428	23.573	19.533	8.4	48.799	76.4	59.072	8.867	86.601	65.734	31.335	27.733
	9.667	10.142	57.857	17.857	37.714	49.714	41.429	77.002	19.712	63.572	26.858	42.714	28.858	51	7.287	37.286	2.287	67.144	59.285				9.667	27.334	52.134	43.133	23.933	23.266	2.067	20.428	23.856	0.8	58.866	30.266	46.067	147.929	45.933	53.333	64.533	25.132	38.266
	9.833	0.143	59.143	3.715	51.144	58.429	52	67.715	13.714	36.714	65.287	9.714	39.716	17	19.285	18.142	13.999	17.715	113.43				9.833	0.6	36.734	23.732	23.934	30.333	12.133	24.071	5.286	1.334	40.333	4.868	44.467	98.93	32.732	23.001	26.001	6.134	42.199
	10	0.429	27.284	19.858	27.001	33.572	79.143	12.286	4.428	0.572	34.144	10.143	19.286	14.143	53.713	6	56.857	2.428	73.144				10	7.865	35.534	9.533	6.133	31	19.199	16	5.428	8.8	52.467	3.268	13.267	70.142	58.467	8.668	51.199	18.267	49.066
	10.167	5.143	98.999	60.285	41.286	0	20.143	0.858	64.429	9.428	49.143	0	54.858	72.001	31.574	1.287	20.142	5.857	86.572				10.167	25.334	13.2	15.266	8.2	52.402	41.467	9.356	25.143	11.334	23.932	27.667	21.733	8.071	64.6	3.534	15.6	1.2	32.133
	10.333	5.429	68.286	30.715	2.716	0.572	74.141	5.571	3.858	43.287	62.428	5.286	67.714	69.285	79.857	12.286	8.143	71.856	38.285				10.333	14.334	15.933	29.2	22.665	22.267	48.266	50.427	42.572	8.933	29.268	24.399	32.6	16.213	61.4	36.066	15.8	1.667	32.867
	10.5	46.999	9.286	6.572	8.999	14.143	21.002	6.286	0.286	71.429	45.857	7.287	8.857	7.857	32.144	24.571	25.001	113.999	0.429				10.5	12.667	51.2	62.067	15.399	12.599	26.933	19.713	19.499	12.133	29.466	34.267	43	6.428	45.733	43.801	16.534	7.467	31.333
	10.667	19.858	21.002	21.858	23.143	66.714	31.002	64.856	4.143	5.572	6.573	21.142	16.572	21.429	2.858	58.001	19.286	25.714	0.572				10.667	2.2	64.134	24.6	1.934	26.134	12.068	31.143	8.786	20.399	23.334	28.534	37.934	30.999	9.934	10.867	16.867	26.267	51.333
	10.833	1.716	27.285	70.571	14.143	26.144	20.285	11.001	34.714	56.286	10.285	5	75.001	26.428	2.43	36.856	63.999	5.572	2.858				10.833	17.866	101.133	17.933	14.667	72.933	19.799	47.214	4.141	30.735	7.4	7.867	1.866	71.857	18.401	33.533	62.801	38.4	61.666
	11	15.287	38.429	16	59.141	26.428	64.572	3.287	71.857	56.855	15	21.144	32.286	31.715	10.714	49.57	26.429	18.286	45.571				11	32.333	73.399	12.067	33.601	75.401	22.067	66.643	11.5	52.6	22.8	13.6	30.801	5.714	20.866	25.267	29.667	71.867	32.401
	11.167	134.572	62.714	1.572	106	73.143	114.998	2.286	61.285	13.715	86.429	3.857	11.858	51.715	39.713	23.429	56.143	20.858	58.144				11.167	75.934	107.268	5.934	30.8	27.8	24.466	31.928	30.57	24.133	61.8	49.867	29.6	44.787	20.066	29.467	35.267	38.4	13.732
	11.333	64.145	108.287	21.285	80	47.001	96.857	44.142	66.713	48.429	109.713	53.429	34.857	27.285	101.142	15.144	28.143	24.572	37.286				11.333	17.799	85.534	32.466	6.868	23.4	54.468	13.502	26.144	34.333	63.867	23.933	13.868	31.142	20.599	87	59.452	16.468	25.4
	11.5	14.428	124	25.142	109	106.286	86.143	147.856	9.429	72.287	60.858	25.572	3.429	70.572	92.429	32.284	5.714	88.429	33.857				11.5	50.468	70.333	43.867	13.935	40.79	53.401	44.001	41.358	42.933	83.134	66.933	23.267	38.214	21.132	71.401	86.643	18.066	15.201
	11.667	49.285	117.001	109.285	8.143	10.285	73	73.43	6.001	82.715	64.429	89.715	20.428	161.999	72.286	78.429	11.429	136.714	116.571				11.667	66.067	204.8	57.534	38.732	19.285	62.6	79.93	45.285	22.6	65.931	38.134	27.2	120.071	48.134	122.528	82.645	33.735	32.332
	11.833	92.715	107.712	93.857	16.143	44.285	59.572	88.713	40.286	88.715	37.143	81.286	7.572	315.43	53.001	93.571	66.571	30.285	232.429				11.833	113.666	243.068	84.468	58.533	55.786	84.533	152.213	42.359	65.199	104.267	76.867	56.668	122.572	95.534	212.572	86.499	47.865	56.667
	12	180.286	213.428	184.429	101.001	200.285	255.285	318.284	101.998	300.142	97.856	81.714	45.284	214.859	126.713	176.285	163.715	217.999	200.144				12	124.067	295.267	165.4	188.268	203.713	237.534	125.5	108.287	123.401	91.666	59.667	135.333	138.073	135.667	227.072	276.214	160.334	134.334
	12.167	173.286	83.571	97.856	176.57	101.714	296.572	183.285	94.142	301.429	90.999	88.144	145.858	159.143	171.428	101.143	136.287	309.43	144.856				12.167	207.6	406.133	274.467	276.6	246.285	291.2	165.572	229.715	126.534	169.333	185.932	162.267	134.501	311.668	314.57	364.643	331.067	188.4
	12.333	170.427	177.285	94.285	234.001	146.428	222.427	314	151.715	335.715	191.857	105.428	95.712	210.714	155.571	133.572	258.286	337.572	281.141				12.333	299.401	396.266	383.733	315.8	292.145	411.2	202.999	353.215	202.665	197.133	177.533	286.001	197.216	313.533	188.572	353.141	327.466	231.734
	12.5	238.998	147.287	358.429	237.285	218.001	470.714	172.143	278.143	526.286	99.856	101.855	75.429	426.715	408.143	154.428	288	339.571	367.284				12.5	225.934	385.468	277.6	251.733	336.357	334.267	290.001	337.714	210.933	120.001	184.267	203.799	198.929	275.801	134.785	352.571	308.8	265.799
	12.667	228.143	445.857	345.571	225.143	309.856	415.714	224.714	312.999	413.285	214.001	212.713	157.285	505.855	351.286	208.715	372.001	445.142	353.857				12.667	201.868	361.401	183.866	201.133	292.426	263.001	243.928	375.357	227.534	115.666	135.267	252.8	246.572	215.868	171.216	384.215	241.735	246.133
	12.833	268.284	499.428	337.573	150.572	299	105.857	385.287	228.283	520.286	216.429	242.429	254.285	341.57	314.286	284.429	456.431	456.285	332.143				12.833	184.067	248.8	158	120	186.429	241.534	193.001	425.143	209.868	292.266	169.067	258.401	167.785	104.667	192.786	384.5	234.199	229.866
	13	289.143	443.427	253.57	205.43	244.714	306.714	321.143	271.857	529.001	175.001	172.142	149.715	425.713	217.57	308.857	415.429	385.286	296.571				13	165.333	309.334	164.399	122.732	161.357	190.067	183.713	222.857	217.199	179.4	80.733	154.132	119.428	124	279.857	179.501	255.268	174.6
	13.167	198.572	447.142	185.857	238.713	204.714	350.144	299.856	146.428	310.143	111.001	163.716	181.288	412.143	180.572	167.713	469.427	337	253.144				13.167	138.066	320.132	166.269	117.133	232.929	170	173.285	342.427	257.333	281.533	114.332	127.6	111.785	119.532	371.072	221.643	177.333	118.667
	13.333	112.858	283.714	72.286	242.143	247.284	332.286	249.427	187.572	390	102.429	155	135.143	425.428	218.999	123.428	332.57	304.428	181.572				13.333	137	274.6	140.667	102.135	309.072	211.932	219.929	235.144	207.401	142.001	68.266	218.799	135.429	179.999	346.215	184.144	125.734	84.533
	13.5	130.427	400.573	70.571	258.714	220.143	224.857	258.141	153	326.142	237.285	165.285	215.571	530.429	204.571	145.572	335.857	334.286	125.428				13.5	153.799	292.667	132.532	119.867	264.284	280.531	218.072	185.142	194.001	113.4	74.134	116.133	355.999	182.4	256.929	183.356	150.133	105.666
	13.667	156.858	241.857	170.572	140.855	321.998	251.286	345.571	178.142	373.001	182.285	94.857	257	391.857	132.716	264.428	267.857	267.716	159.428				13.667	161.534	299.666	150.666	229.932	198.428	313.266	211.716	144.644	212.4	118.067	84.399	76.066	333.428	187.933	227.071	358.214	112.468	187.466
	13.833	231	183.572	263.286	146.143	176.716	342.429	272.857	236.716	453.285	277.142	158.286	226.572	376.856	150.142	210.429	228.429	219.428	206.999				13.833	221.2	271.267	136.067	282.133	217.643	232.466	275.642	237.857	257.266	134.667	111.667	52.199	281.285	188	350.572	400.072	110.801	147.8
	14	299.142	158.429	198.856	147.858	203.856	352.57	381.144	182.858	273.428	256.143	89.858	237.858	378.857	221.571	183.716	342.713	198.573	281.716				14	277.267	316.934	249.599	289.333	207.072	233.533	261.786	249.429	212.534	195.267	137.399	65.467	255.713	149.533	295.072	444.857	144.532	191.332
	14.167	271.716	232.285	129.284	159.857	202	149.142	274.857	171.571	261.142	359.285	67.572	122.715	368.999	265.715	267.143	372.001	275.143	316.715				14.167	281.667	222	332.4	239.8	151.5	326.799	281.501	275.643	285.599	100.934	120.066	104.132	277.213	232.868	270.929	371.429	234.333	137.4
	14.333	221.571	169.715	134.857	296.857	262.429	363.143	284.858	128.571	350.715	254.286	89.429	218.572	313	264.713	272.144	442.144	241.715	357.287				14.333	293.531	302.334	329.467	172.668	200.427	262.667	341.859	278.285	279.867	118.332	201.134	79.134	249.644	234.734	300.357	407	394.266	142.2
	14.5	194.143	259.284	165.285	319.429	268.144	351.143	169	113.428	313.427	159.429	62.143	74.427	295.43	143.428	292.142	543	381.285	356.571				14.5	253.401	375.866	189.268	170.066	329.501	269.667	326.144	216.571	338.001	183.067	156.267	108.935	165.142	155.867	307.429	408.142	365.866	158.269
	14.667	262.858	266.858	282.571	281.715	98.999	243.855	195.573	110.428	150.143	96.713	48.572	130.57	356.286	343.571	220	370.572	344.285	423.144				14.667	216.333	401.066	224.666	180.399	227.429	370.4	233.357	113.427	330.334	195.265	96.735	87.4	171.714	157.332	333.571	413	341.534	106.067
	14.833	305.858	219.712	188.857	270.572	207.428	193.428	392	110.857	139	138.715	64.001	138.285	469.714	284.286	78.858	383.571	252.858	292.573				14.833	130.935	304.469	214.066	206.267	189.856	276.333	241.929	115.857	333.601	147.267	167.865	151.934	189.428	161.332	369.786	486.5	307.267	94.533
	15	215.286	265.285	150.143	211.142	209.429	230.143	381.286	87.285	228.714	132.857	89.715	32.428	480.857	256.427	165.144	376.144	217.428	296.571				15	124.532	454.2	246.399	191.735	157	309.867	386.286	34.786	244.667	208.2	152.265	163.067	216.857	142.199	305.572	505.07	301.934	143.399
	15.167	280.143	208	200.287	262.285	233.428	351.144	236.857	218.858	308.285	155.143	125.143	130.858	476.572	238.284	187.428	282.285	206.999	399.572				15.167	182.735	376.599	177.801	108.333	130.641	293.934	405.713	140.572	198.401	192.401	251.533	115.801	183.286	145.6	321.357	496.001	267.267	104.6
	15.333	297.714	228.001	168.142	213.999	246	365.572	218.144	114.857	319.143	184.429	117.144	108.859	478.999	224	329.428	317.571	218.142	347.857				15.333	174.4	362.734	195.267	209.334	163.214	270.333	398.714	180.783	203.001	143.866	272.734	159.667	188.714	200.666	369.785	473.857	169.467	96.867
	15.5	287.856	251.144	226.572	220.714	205.144	417	350.571	148.856	413.429	161.001	260.001	138.428	401.857	182.287	389.429	433.716	116.572	311.714				15.5	204.601	443.8	201.668	194.999	162.286	282.8	325.999	306.858	301.933	260.933	182.268	130.467	217.856	274.267	395.356	493.785	254.867	177.668
	15.667	203.286	303.858	123.285	266.428	131.858	298.572	324.999	127.858	350.144	240.571	213.285	251	358.571	150.999	221.428	451.573	239.001	375.428				15.667	223.532	382.866	268.533	176.601	211.356	299.799	376.357	331.43	303.933	200.666	142.134	127.399	298.429	328.999	374.429	429.286	233.134	230.866
	15.833	146.858	289.713	249.143	229.427	20.715	217.43	320.572	273.143	315.142	178	252.144	125.714	330.715	244.714	90.144	452.144	177.144	402.857				15.833	232.667	414.001	311.666	184.133	186.071	336.267	458.43	230.144	310.934	148.866	139.934	104.066	413.642	252.4	427.927	463.143	138.868	211.134
	16	136.428	213.429	185.144	100.285	46.142	167.143	344.285	199	271.144	288.999	163.715	187.142	197.429	225.428	160.43	424.572	190.144	409.858				16	167.932	413.066	338.733	165	195.359	281.265	357.001	152.213	341.201	178.666	152.999	146.467	364.713	245.468	421.5	512.358	152.6	239.733
	16.167	227.573	409.428	258.143	152.43	92.572	140.715	417.857	344.856	249.571	251.285	109.857	226.286	247.286	325.714	105.999	423.857	155.429	370.286				16.167	192.998	415.067	341.399	190.934	204.285	278.067	350.499	103.714	267.868	196.8	180.001	97.2	461.929	297.267	367.499	506.93	215.467	257.399
	16.333	266.284	278.573	212.571	154	113.428	158.999	377.715	343.429	256.429	320.286	92.144	196.142	297.428	442.002	79.715	474.572	198.428	332.857				16.333	267.335	391.334	288.467	203.333	214.215	305.067	339.857	127.43	229.202	157.2	215.134	144.8	420.928	292.199	334.572	532.787	236.999	279.534
	16.5	296.571	361.143	233.573	172	45.001	265.143	307.001	235	169.429	166.713	173.998	159.286	426.429	311.715	217.143	400.714	197.999	421				16.5	292.933	430.333	288.8	226.868	184.286	253.867	308.643	124.429	247.131	253.466	266.066	117.002	320.499	212.467	404.57	509.071	214.266	311.265
	16.667	145.857	330.286	213.856	234.858	37.143	241.287	471.428	268.143	190.428	267.286	171.285	212.286	216.858	304.857	320.287	242.142	185.428	345				16.667	324.133	366.668	276.401	198.133	199.928	266.333	331.072	73.285	214.932	236.6	280.999	166.4	297.072	292.667	403.857	485.285	192.065	261.8
	16.833	179.857	327	271	303.857	49.001	212.856	443.856	273.714	181.429	210.999	183.285	186.713	282.143	310.428	419.284	188.429	133.57	390.858				16.833	320.799	433.333	275.933	256.465	279.213	310.4	350.642	91.358	191.067	230.267	214.8	194	279.214	252.933	332.357	501.572	199.466	273.8
	17	164	322.428	350.857	387.713	129.858	255.572	402.287	295	94.285	226.713	199.714	177.286	265.428	377.428	385.142	310.858	107.999	218.143				17	320.799	428.4	243.199	265.001	353.286	318.866	349.856	135	155.933	199.532	312.934	167.333	263.144	315.666	301.499	452.144	195.933	279.601
	17.167	165.858	366.141	304.428	330.285	198.715	241.858	345.141	167.286	244.142	189.716	277.428	235.857	301.286	482.713	354.144	242.571	99.286	383.286				17.167	304.666	397.934	252.733	294.134	284.928	373.534	357.429	188.642	122.401	234.334	223.534	179.266	268.357	363.733	287.073	513.357	198.8	307.134
	17.333	215.287	365.857	329.714	304.571	120.716	183.286	241.856	158.001	199	312	233.714	229.714	309.857	368.001	310.428	146.859	134.572	358.571				17.333	230.4	378.732	316.535	308.666	188.571	354.199	360.427	226.427	225.2	260.133	269.867	149.133	400.93	319.268	216.787	442.5	102.6	372.399
	17.5	199	390.428	297.857	312.858	355.572	316.856	236.858	180.857	145.857	264.716	195.859	118.571	266.858	289.428	243.428	222.284	218.428	389.428				17.5	242.265	342.401	350.334	321.599	100.429	345.6	292.215	242.428	249.799	282.467	250.199	121.866	362.787	357.998	211.714	481.784	107.001	319.732
	17.667	241.428	429.571	315.571	268.429	340.857	300.571	147.287	170.285	121.57	241.285	211.571	114.57	302.286	324.715	109.285	128.572	126.856	290.285				17.667	256.799	405.599	359.733	318.799	123.785	277.801	328.429	291	271.601	257.066	210.067	242.268	421.786	250.799	243.641	495.285	150.001	288.601
	17.833	334.286	437.858	283.143	247.142	281.713	205.573	332.285	113.143	198	270.857	213.142	152.286	326.428	312.999	101.857	231.428	229.143	265.286				17.833	237.2	258.4	342.999	338.867	152.785	274.4	305.072	313.499	368.934	217.799	190.334	291.066	419.214	268.468	215.358	372.502	134.733	314.199
	18	330.858	428.428	197.999	211.998	205.286	293.43	403.858	33.856	227.143	325.857	216.145	103	304.287	360.429	108.999	318.143	194.856	167.287				18	236.468	364.666	322.065	305.266	152.285	258.532	311.143	223.929	266.667	232	143.666	248.6	343.785	255.667	242.5	322.215	147.133	311.066
	18.167	283.571	422.856	136.429	245.715	127.573	206.858	393.857	62.427	120.856	268.286	176.714	190.571	269.287	214.715	152.858	194.429	159.857	100.142				18.167	211.599	397.6	302.667	237.534	175.357	307	340.786	156.713	225.067	233.534	156.533	222.8	362.357	271.199	254.714	324.286	95	310.399
	18.333	330.285	449.571	79.429	188.998	118.859	227.142	251.43	93.857	88.428	274	128.427	214.429	291	157.429	54.714	230.143	87.428	152.141				18.333	164.2	383.001	301.467	166.533	150.213	281.267	358.786	265.571	188.601	239.665	209.467	266.467	407.571	186.4	227.642	323.358	160.801	330.265
	18.5	159.571	418.572	163.714	235.715	164.999	190.573	202.429	94.715	169.429	312.573	73.713	153.43	243.856	92.429	74.286	284.285	148.715	147.143				18.5	138.866	369.334	246.666	111.133	83.5	276.867	388.786	146.93	127	225.801	163.333	295.666	429.785	194.801	234.428	249.641	126.266	387.731
	18.667	169.286	465	130.857	188	201.286	102.571	179.999	174.998	205.285	325.428	53.714	39.857	274.857	183.143	58.285	325.142	150.572	165.714				18.667	185.332	362.067	240.133	112.665	137	228	315.641	80.502	69.734	167.799	163.733	279.267	422.858	189.798	155.499	223.786	102.799	318.733
	18.833	86.572	384.571	117.001	261.572	224.572	129.713	148.857	231.715	213.714	220.428	127.142	165.143	155.285	130.858	108.001	257.713	148.143	110.144				18.833	224.2	350.934	227.799	153.934	133.571	229.534	299.002	124	78.8	170.934	131.466	280.934	410.286	278.8	154.215	153.215	80.801	287.667
	19	22.858	319.001	113.572	140.857	126.856	227.714	120.573	232.43	231.572	155.428	118.574	194.001	148.999	194.428	72.428	305.285	117.286	133.428				19	203.801	346.932	168.533	157.335	120.857	258.268	280.143	114	43.532	273.734	84.999	299.667	397.714	314.201	233.072	174.999	94.135	226.133
	19.167	83.429	324.714	20.714	87.715	104.001	95.143	276.143	266.142	162.857	143.571	59.143	246.427	88.572	230.285	94.715	267.715	55.573	113.571				19.167	254.933	350.2	157.068	157.866	148.357	180.669	231.786	195.142	61.332	295.133	115.866	325	443.643	219.199	215.572	203.001	118.334	273.667
	19.333	115.428	345	44.715	110.714	27.001	104.857	213.714	103.999	102.43	77.287	103.142	137.43	30.57	378.287	93.43	178.428	109.142	94.428				19.333	227.467	324.733	137.133	132.934	183.787	132.598	137.714	152.215	66.466	302.8	135.668	275.534	389.143	156.6	144.715	150.357	156.467	257.199
	19.5	83.714	243.143	6.429	59.287	27	36.428	148.572	46.142	61.857	27.284	121.857	218.144	47	174.713	197.713	156.143	124.713	131.286				19.5	239.866	421.2	138.933	77.6	272.643	130.733	128.785	116.501	112.066	192.4	90.669	245.732	350.287	166.667	154.286	106.143	125.801	218.267
	19.667	79.144	263	37.999	69.715	43.144	7.001	139.142	28.285	79.285	108.142	94.858	184.858	38.57	176.857	250.002	84.286	43.714	142.573				19.667	235.999	341.667	159.199	134.266	210.785	152.4	115.644	75.358	181.867	232.666	63.334	202.865	404.858	229.133	199.716	95.429	136.468	238.466
	19.833	163.572	217.142	81.858	105.573	42.572	18.859	192.43	37	56	19.002	109.43	80.143	4.001	119.142	350.715	93.287	131.141	186.43				19.833	225.266	350.733	193.533	111.799	212.356	78.535	276.213	43.286	57.401	168.667	25.533	212.267	440.285	199.735	187	145.215	70.201	187.066
	20	157.286	175.857	48.286	125.857	23.857	4.001	276.858	85.857	21.998	47.428	110.43	133.143	22.143	116	145.428	204.286	154.857	43.429				20	161	419.668	239.867	210.734	115.072	128.669	214.428	53	71.001	285.8	11.333	184.067	413.643	171.268	148.928	161.001	69.334	198.401
	20.167	196.287	156.571	169.427	102.714	5.573	33.143	369.142	63.857	129.143	20.286	66.714	96.713	94.572	31.142	94.143	308.715	156	140.144				20.167	98.333	393.465	134.8	177.067	60.929	189.2	153.285	31.857	124	300.466	44.134	189.867	370.072	230.201	124.071	137.571	49.267	203.001
	20.333	92.001	128.284	166.142	266.713	77.714	7.858	226.428	13.713	157.142	118.571	72.572	78.858	131.143	44.144	146.572	485.714	34.715	140.714				20.333	105.333	346.2	181.867	216.8	61.001	168.868	159.572	47.215	131.733	261.2	70.132	103.134	337.571	183.8	227.858	128.642	130.6	145.201
	20.5	51.571	39.287	71.999	258.713	90.857	34.428	157.429	19.714	214.427	44	130.286	115.427	70.144	68	117	357.285	26.285	82.572				20.5	56.4	341.801	200.799	193.001	71.356	167.334	162.999	19.929	134.999	272.733	37.068	102.467	303.357	169.332	231.642	168.145	161.401	141.002
	20.667	39.572	73.143	73.144	257.716	52.858	52.428	147.287	67.001	243.715	112.285	139.715	67.143	81.716	74.142	138.715	369.144	68.572	132.714				20.667	118.867	306.999	114.933	97.133	45.358	129.267	103.358	28.643	49.999	226.467	83.467	38.933	335.498	153.732	99.214	99.857	116.866	138.868
	20.833	20.999	123.856	48.144	145.428	135.428	113.43	101.856	157.998	223.858	98.43	44.571	66.713	144.713	110.715	271.572	286.142	61.714	200.429				20.833	178.868	236.4	109.668	133.732	81.215	148.467	110.071	53.429	82.466	111.998	106.066	19.066	228.999	161	118.571	178.57	110.268	171
	21	96.286	107.572	39.43	57.858	58.713	74	66.284	26.714	88.286	88.143	144.143	60.714	115.715	87.714	185	131.715	77.858	179.143				21	141.467	237.599	112.399	127.335	75.929	164.801	181.787	46	90.733	112.134	78.868	40.999	200.5	145.467	140.714	148.5	84.333	214.133
	21.167	112.287	31.573	22.143	17.145	198.143	166	215.143	11.571	102.142	226.714	101.571	104	138.571	137.715	107.001	22.43	73.286	146.143				21.167	143.2	191.399	121.868	99.801	130.928	178.865	292.928	107.5	78.733	252.533	117.733	36.467	206.143	140.733	134.857	179.357	127.332	215.133
	21.333	114.715	99.143	59.858	24.429	114.428	111.286	216.714	35.857	71.572	95.428	110.429	203.57	188.142	176.428	96.286	32.713	136.715	273.856				21.333	88.8	200.933	177.267	111.466	115.929	161.733	196.214	68.571	79.333	294.067	113.335	36.732	224.644	105.334	215.285	147.143	39.934	199.135
	21.5	136.572	171.855	45.856	55.858	112.57	259.143	190	30.859	236.287	120.856	195.715	179.571	165.999	161.571	210	95.429	137.286	194.998				21.5	81.267	194.066	138.401	69.533	80.5	170.799	142.643	67.142	61.132	144.735	100.066	72.133	156.929	109.266	235.571	142.359	21.667	181.334
	21.667	169.715	261.713	139.857	148.856	219.286	51.001	369.858	48.429	240.999	78.857	172.428	112.714	198.857	211.571	119.572	300.43	107.43	352.285				21.667	65.533	229.934	133.268	63.666	38.787	199.798	90.5	5.786	93.799	150.066	35.667	64.067	166.213	74.001	229.43	151.073	41.866	103.466
	21.833	108.57	227	218.714	210	234.713	117.142	384.572	21	339.858	99	159	215.428	120.144	144	43.714	161.286	114.713	302.714				21.833	121.733	213.066	78.466	90.333	71.072	104.401	180.501	13.713	137.999	180.934	69.666	49.066	159.286	27.867	224.285	162.145	42.2	72.333
	22	230	307.571	72	213.572	38.716	156.143	221.572	71.143	432.428	196.001	162.001	94.571	267.286	220.714	103.571	35.429	148.285	341.286				22	105.999	218.468	104.867	86.266	130.572	88.8	186.429	39.929	31.667	152.002	60.398	46.134	201.855	44.999	220.429	203.644	42.267	104.734
	22.167	259.001	266.571	84.143	318	49.572	242.857	269	123.144	442.285	75.143	255.428	201.714	296.856	316.142	173.286	98.572	169.285	415				22.167	103.534	251.331	138.866	82.333	134.429	57.734	118.5	15.643	81.2	163.934	47.466	101.866	242.928	92.866	234.285	196.785	51.398	117.667
	22.333	381.572	272.429	68	297.714	127.858	270.286	324.286	146.857	453.143	38.571	195.287	300.001	334.428	233.429	208.142	335.002	121.428	359.573				22.333	70.467	234.6	90.867	83.134	156.143	57.201	188.287	44.499	97.532	122.2	78.734	67.199	133.571	94.201	190.572	152.642	35.732	133.934
	22.5	462.143	190.429	67.001	272.858	345.713	216.713	335.715	264.571	436.856	157.714	170.716	160.857	262.571	232	210.427	450.428	121.141	312.286				22.5	166.467	190.6	93.134	66.8	240.643	62.267	183.501	52.998	114.867	145.334	49.199	78.133	48.713	80.534	341.714	164.074	38.399	122.933
	22.667	344.287	205.144	102.715	301.143	419.143	427.858	395.572	287.142	451.858	66.285	104.285	253.286	201.143	191	200	331.714	161.713	410.429				22.667	273.866	205.667	89.134	87.466	246.856	90.666	167.143	23.001	140.266	185.933	62.599	26.4	138.571	85.333	278.358	115.214	58.868	110.4
	22.833	398.001	184	208.142	283.572	426.142	431.999	397	273.429	508.573	201.428	196.143	175.285	113.001	80.715	75.144	281.571	329.857	503.429				22.833	339.667	126.8	109.666	95.399	235.143	122.934	160.999	41.357	122.067	116	39.067	97.401	92.215	126.334	225.642	138.07	83.333	114.601
	23	294.287	155.571	241.002	322.142	377.143	400.999	388.857	362.285	535.43	340.141	148.001	237.999	172.141	171.999	82.856	389.141	481.286	380.286				23	323.466	208	169.735	125.066	197.716	99.399	217.429	23	171.266	92.466	53.8	74.334	46.571	250.933	87.715	181.356	92.533	130.067
	23.167	350.715	139.857	297.43	385.142	351.286	416.001	226.714	335	473	280.57	282.428	276.286	273.143	205	16.143	216.284	487.429	417.571				23.167	425.8	208.6	142.999	181.533	245.858	65.334	246.642	26.856	102.266	126.799	57.869	120.333	57.572	202.999	90.356	232.001	149.466	95.134
	23.333	220	140	322.428	398.428	254.857	556.999	401.572	445	467.427	326.713	213.284	247.001	205.43	305.573	17.142	85.287	352.857	439.142				23.333	400.532	236.666	147.334	238.865	253.786	47.065	273.072	36.571	72.534	103.734	60.134	124.401	77.356	202.268	33.645	199.643	128	121.534
	23.5	221.856	131.284	274	369.143	107.572	510.428	366	331	408.001	179.856	176	280.143	224.715	256.571	19.715	82.429	487.856	466.143				23.5	406.999	197.867	133.933	285	258.358	75.6	338.857	30.5	84.866	116.067	114.667	143.868	98.214	159.333	50.501	179.571	100.467	121.734
	23.667	99.714	132.572	297.144	289.143	5.001	435.57	316.143	409.143	282.142	294.999	134.001	185.714	171.858	222.429	53.857	127.143	479.571	327.57				23.667	382.468	161.534	170.268	271.001	282.357	71.867	238.428	136.929	136	164	155.067	148.333	52.143	100.666	97.358	170.999	132.867	126.666
	23.833	122.001	74.143	333.287	256.857	54.429	508.716	359.143	480.571	234.286	345.859	123.43	184	277.287	190.285	139	164.429	309.713	211.713				23.833	359.199	182.999	241.201	348.2	190.858	60.666	321.143	208.072	175.133	190.4	134.733	198.666	122.5	185.8	19.929	150.714	114.599	132.668

## Sheet: Fig. 2C,D
DD	Group	Control	Control	Control	Control	Control	Control	Control	Control	Control	Vip-CK1d-/-	Vip-CK1d-/-	Vip-CK1d-/-	Vip-CK1d-/-	Vip-CK1d-/-	Vip-CK1d-/-	Vip-CK1d-/-	Vip-CK1d-/-	Vip-CK1d-/-
	ID	CKD161Vi-2	CKD163Vi-5	CKD167Vi-2	CKD167Vi-3	CKD171Vi-3	CKD31V-17	CKD167Vi-5	CKD171Vi-1	CKD31V-6	CKD161Vi-4	CKD161Vi-6	CKD163Vi-6	CKD163Vi-7	CKD167Vi-4	CKD171Vi-2	CKD172Vi-1	CKD31V-8	CKD31V-18
	Genotype	Ck1d fl/fl	Ck1d fl/fl	Ck1d fl/fl	Ck1d fl/fl	Ck1d fl/fl	Ck1d fl/fl	Ck1d wt/fl; Vip-ires-Cre	Ck1d wt/fl; Vip-ires-Cre	Ck1d wt/fl; Vip-ires-Cre	Ck1d fl/fl; Vip-ires-Cre	Ck1d fl/fl; Vip-ires-Cre	Ck1d fl/fl; Vip-ires-Cre	Ck1d fl/fl; Vip-ires-Cre	Ck1d fl/fl; Vip-ires-Cre	Ck1d fl/fl; Vip-ires-Cre	Ck1d fl/fl; Vip-ires-Cre	Ck1d fl/fl; Vip-ires-Cre	Ck1d fl/fl; Vip-ires-Cre
	Sex	male	female	male	male	male	female	male	male	male	male	female	female	female	male	male	male	male	female
Fig. 1C	Period (h)	23.983	23.667	23.983	23.9	23.817	23.967	24.117	23.917	23.983	23.95	23.817	23.883	24.1	23.983	23.817	23.833	23.967	23.85
Fig. 1D	Amplitude (Qp)	4984.9	5911.35	5635.84	5329.31	4537.76	6274.66	5955.23	6473.81	6565.85	3373.16	4587.33	4826.81	4982.8	4873.19	6931.28	8241.08	5633.63	5566.13

## Sheet: Fig. 3
		Group	Control	Control	Control	Control	Control	Control	Control	Control	Control	Avp-CK1d-/-	Avp-CK1d-/-	Avp-CK1d-/-	Avp-CK1d-/-	Avp-CK1d-/-	Avp-CK1d-/-	Avp-CK1d-/-	CaMKiia-CK1d-/-	CaMKiia-CK1d-/-	CaMKiia-CK1d-/-	CaMKiia-CK1d-/-	CaMKiia-CK1d-/-	CaMKiia-CK1d-/-	CaMKiia-CK1d-/-	Vip-CK1d-/-	Vip-CK1d-/-	Vip-CK1d-/-	Vip-CK1d-/-	Vip-CK1d-/-	Vip-CK1d-/-
		ID	250CA2Cont	250CA3Cont	268CA1cont	264CCm4Cont	264CCm5Cont	275CCm1Cont	279CCm2Cont	280CCm3cont	274CVi2Cont	250CA1cKO	250CA4cKO	263CA7cKO	263CA8cKO	268CA2cKO	268CA3cKO	268CA4cKO	275CCm2cKO	279CCm3cKO	280CCm1cKO	280CCm2cKO	275CCm4cKO	264CCm6cKO	266CCm2cKO	274CVi1cKO	274Vi3cKO	288CVi1cKO	290CVi2cKO	290CVi5cKO	290CVi6cKO
		Sex	male	male	male	female	female	male	male	male	male	male	male	female	female	male	male	male	male	male	male	male	female	female	male	male	male	male	male	female	female
Period (h)	Shell	1st	23.7955	23.0298	23.9068	24.0347	23.7374	24.2594	24.3743	24.0506	24.2219	25.4872	26.272	26.2967	24.9935	26.353	25.7032	25.2567	27.4693	27.935	28.1266	27.205	25.9455	26.8179	26.1609	23.6825	24.0091	24.2336	24.1407	24.1733	24.3012
Fig. 4A	Shell	2nd	23.8659	23.934	24.0461	23.9846	23.8631	23.582	24.506	23.8252	23.881	24.1246	24.0361	25.3681	23.1202	24.2704	23.3647	25.9198	26.1296	25.6906	24.8893	24.8918	22.1668	25.7959	25.5202	23.8254	23.6099	23.8581	23.9426	24.1765	24.2254
	Shell	3rd	24.0461	23.597	23.8582	24.1584	23.5894	23.8217	23.9055	23.5892	22.8938	21.8316	22.2877	23.0469	23.3285	22.3267	22.5023	24.1087	24.4756	24.0902	25.24	24.3074	22.2221	20.9487	24.16	23.4074	24.7566	24.2738	23.9346	23.787	24.0357
	Core	1st	23.7663	23.4017	24.0525	23.1596	22.9947	23.7065	24.0358	23.9368	24.6183	23.0127	23.9192	23.6589	23.6497	23.7295	23.938	23.8593	26.4685	25.6724	25.9536	25.6427	25.7069	25.8546	25.8191	23.846	23.5739	24.219	23.6583	23.7652	23.933
	Core	2nd	24.0045	23.9761	23.3719	24.2402	23.9224	23.9364	23.9335	24.0455	24.3139	24.0817	23.6168	24.0908	24.145	23.17	24.3582	23.9836	25.593	25.6105	26.0603	25.7141	25.1261	24.1465	25.8867	24.5034	24.0553	24.9631	24.2898	23.5107	24.6288
	Core	3rd	23.4563	23.3401	23.3158	23.5828	23.6044	24.214	23.8156	23.8521	22.4363	23.9367	23.6646	23.9432	24.0972	22.9982	24.0072	24.0202	25.9489	25.5006	26.0013	25.026	26.3559	24.588	24.4022	23.6854	24.121	23.4484	23.992	23.0433	24.5388
SD of Period (h)	Shell	1st	0.33735	0.37325	0.67885	0.41245	0.44425	0.42435	0.5123	0.5066	0.76895	1.5242	0.7984	1.64705	1.2081	2.0883	2.09695	1.1418	1.01595	1.5555	1.82585	0.95315	3.0696	1.9832	1.14805	0.56635	0.69545	0.6309	0.37045	0.92385	0.49555
Fig. 4B	Shell	2nd	0.4356	0.47565	0.7252	0.4407	0.4666	0.4994	0.5718	0.69395	1.11615	3.7048	2.10815	2.8541	1.91755	4.27315	3.92795	2.15635	1.7063	4.3069	2.5063	1.9069	4.232	3.79535	1.3476	0.54085	0.92135	0.54285	0.4124	1.4064	0.4485
	Shell	3rd	0.4762	0.4469	0.79115	0.56	0.6697	0.6011	0.52385	0.67215	0.78115	3.43855	3.17305	3.14555	2.6191	5.66905	3.56085	3.4302	3.5526	4.6371	3.6419	3.5347	3.8532	3.56665	2.11335	0.7005	1.27805	0.74135	0.46085	1.48655	0.6409
	Core	1st	0.6277	0.60475	1.2359	0.6304	0.3487	0.5779	0.67755	0.66905	1.3171	0.7501	1.7399	0.63205	0.6137	1.03135	0.65035	1.3733	1.33945	0.9149	0.7574	0.6637	1.8439	1.1193	0.68075	0.48865	0.7569	0.9576	0.74925	1.36785	0.62885
	Core	2nd	0.6711	0.82425	1.5921	0.64475	0.5361	0.61935	0.78315	0.6487	1.2233	0.658	2.2402	0.4614	0.60975	2.1056	0.8316	1.6159	1.5659	1.5825	1.0901	0.76865	2.2066	2.13055	0.7993	0.49295	0.82985	1.3033	0.7465	2.05675	0.48095
	Core	3rd	0.8224	1.1268	2.07095	0.68	0.4956	1.06495	1.00505	0.76915	2.1002	0.47475	2.17925	0.62915	0.64265	1.67385	1.29085	2.3958	2.77575	2.4335	1.6205	1.028	2.8825	2.01175	0.92045	0.51965	1.26615	1.62545	1.2175	2.16415	0.83545
% Max value	Shell	1st	100	100	100	100	100	100	100	100	100	100	100	100	100	100	100	100	100	100	100	100	100	100	100	100	100	100	100	100	100
Fig. 4C	Shell	2nd	77.0291	92.8804	96.7671	86.4565	80.7957	75.8333	80.4054	85.6046	110.575	58.4919	81.7852	61.0591	55.8674	46.3418	44.9519	65.3886	78.2522	72.0238	68.6237	62.1849	68.9436	76.477	73.5685	79.1702	79.6725	84.7234	97.4131	77.3973	96.6876
	Shell	3rd	55.1182	68.5321	80.4617	75.6466	63.454	76.7344	76.0688	70.1306	99.3224	32.6678	53.6466	39.8174	46.6413	25.5998	44.9944	37.2183	57.5632	37.2001	51.56	52.8058	62.6304	46.5415	53.5746	66.1898	71.7331	75.0594	82.0356	73.3783	77.596
	Shell	4th	45.909	61.7076	61.839	66.6991	47.4417	57.4342	61.658	55.1318	94.2167	27.922	38.1387	33.8477	42.5095	23.187	47.119	33.1913	45.2334	36.1939	44.8426	34.6097	50.8067	39.2989	36.3493	57.1323	59.3033	63.0121	67.9465	52.8366	64.0147
	Core	1st	100	100	100	100	100	100	100	100	100	100	100	100	100	100	100	100	100	100	100	100	100	100	100	100	100	100	100	100	100
	Core	2nd	72.288	69.9672	92.0485	73.6151	86.5703	68.8545	70.1601	98.5847	75.0265	78.6909	79.8324	84.2278	88.5192	65.2843	75.9322	72.5802	72.771	79.0067	76.0074	91.404	92.3504	73.3183	78.8696	72.1593	88.5615	67.741	90.4642	89.6029	95.0918
	Core	3rd	66.8762	63.4883	67.4468	74.9682	89.9595	81.9637	68.5234	103.667	70.3549	79.3377	75.6662	92.9223	91.1971	65.2201	72.8977	64.0571	64.591	65.5688	74.6988	81.6381	96.4659	57.9846	64.5374	64.6477	89.1134	70.759	82.8167	83.2612	82.3178
	Core	4th	65.2594	61.0401	71.6674	83.8574	87.153	86.4616	73.1509	103.174	73.1792	84.3754	85.9355	98.9776	97.246	76.8663	87.8764	49.3792	53.5411	68.1663	55.7492	78.8216	95.5871	70.2151	59.6752	74.3429	86.2579	64.8871	66.9395	67.7781	66.8348
1st peak ZT (h)
Fig. 4D	Shell	1st	10.4279	9.22855	11.0909	9.47595	10.4293	9.68995	10.773	10.4871	8.9155	14.1902	13.5393	14.1416	14.375	14.1034	13.7895	15.1321	14.4278	16.5663	16.6767	15.862	15.3411	15.5531	14.5958	9.77145	9.94155	9.615	10.3683	10.1992	10.4139
Fig. 4E	Core	1st	10.4722	10.7407	11.3893	8.0228	9.31595	10.3813	10.2615	10.6412	8.1406	8.59335	8.2931	7.88955	8.56475	10.374	8.49155	9.41135	12.6727	11.3272	12.605	12.1389	10.6214	11.2609	10.3651	8.4291	8.8784	9.2051	9.55085	9.3819	10.3501
Peak phase difference (h)	Shell	1st	0.451708	-0.747692	1.11461	-0.500292	0.453058	-0.286292	0.796708	0.510908	-1.06074	4.21396	3.56311	4.16541	4.39876	4.12716	3.81321	5.15586	4.45156	6.59006	6.70041	5.88581	5.36491	5.57686	4.61951	-0.204792	-0.0346917	-0.361242	0.392108	0.222958	0.437708
Fig. 4F	Shell	2nd	0.529054	-1.43605	1.30325	-0.183696	0.472254	0.254904	1.4529	0.843454	-0.556946	5.983	6.11695	6.74395	5.6741	6.76205	5.7982	6.6944	8.20275	10.8069	11.1088	9.37265	7.5922	8.67665	7.06235	-0.240346	0.256254	0.154254	0.814654	0.678204	1.0208
	Shell	3rd	0.454217	-1.44288	1.40867	-0.139883	0.394517	-0.103933	2.01817	0.727867	-0.616683	6.16677	6.21227	8.17122	4.85352	7.17572	5.26522	8.67337	10.3916	12.5233	12.0573	10.3237	5.77992	10.8552	8.64182	-0.355783	-0.0746333	0.0715167	0.816467	0.913917	1.30542
	Shell	4th	0.92215	-1.42395	1.68885	0.44045	0.40585	0.1397	2.3455	0.739	-1.30105	3.278	4.61585	7.51435	4.49045	5.92285	4.18945	8.96435	11.2891	12.6699	13.7193	11.053	4.2146	7.1536	9.1946	-0.52655	1.1039	0.7673	1.1729	1.04005	1.76305
	Core	1st	0.495958	0.764508	1.41306	-1.95344	-0.660292	0.405108	0.285258	0.665008	-1.83564	-1.38289	-1.68314	-2.08669	-1.41149	0.397708	-1.48469	-0.564892	2.69641	1.35096	2.62871	2.16271	0.645158	1.28466	0.388908	-1.54714	-1.09784	-0.771142	-0.425392	-0.594342	0.373908
	Core	2nd	0.544154	0.448104	1.74745	-2.512	-1.3838	0.393454	0.602904	0.883654	-0.935446	-2.0884	-1.48215	-2.14605	-1.47995	0.409104	-1.2648	-0.423696	5.4468	3.3052	4.86415	4.0873	2.63385	3.42115	2.4899	-1.41925	-1.2421	-0.270346	-0.485196	-0.547346	0.588754
	Core	3rd	0.607867	0.483367	1.17862	-2.21258	-1.40223	0.389067	0.595567	0.988367	-0.562283	-1.94743	-1.80613	-1.99598	-1.27573	-0.361733	-0.847383	-0.380833	7.09897	4.97492	6.98367	5.86057	3.81917	3.62692	4.43582	-0.856583	-1.12758	0.752017	-0.136183	-0.977383	1.27677
	Core	4th	0.4861	0.24535	0.9164	-2.2078	-1.3759	1.025	0.8331	1.2624	-1.704	-1.58875	-1.7196	-1.63075	-0.7566	-0.9415	-0.4182	0.06135	9.4698	6.89745	9.4069	7.30855	6.5969	4.63685	5.25995	-0.7492	-0.58465	0.62235	0.31615	-1.51215	2.23745

## Sheet: Fig.4D
Control
Het	Locomotion onset							Locomotion offset							GCaMP onset							GCaMP offset							GCaMP peak
	Het-A#1_on	Het-A#3_on	Het-A#4_on	Het-A#5_on	Het-A#6_on			Het-A#1_off	Het-A#3_off	Het-A#4_off	Het-A#5_off	Het-A#6_off			Het-A#1_g_on	Het-A#3_g_on	Het-A#4_g_on	Het-A#5_g_on	Het-A#6_g_on			Het-A#1_g_off	Het-A#3_g_off	Het-A#4_g_off	Het-A#5_g_off	Het-A#6_g_off			Het-A#1_g_peak	Het-A#3_g_peak	Het-A#4_g_peak	Het-A#5_g_peak	Het-A#6_g_peak
Sex	male	male	male	male	male
LD1	19.01	21.38	19.27	21.3	19.37				9.87	10.71	9.65	9.34			7.82009	2.25838	6.63258	7.68458	5.49751			17.9868	16.0917	16.1326	19.3512	16.4975			12.9034	9.17504	11.3826	13.5179	10.9975
LD2	20.01	20.59	21.17	20.88	20.18			8.82	9.76	9.92	8.87	10.8			6.32013	4.59167	4.29921	7.85121	4.49748			17.4868	14.5917	16.1325	19.3512	15.9975			11.9035	9.59166	10.2159	13.6012	10.2475
LD3	19.17	21.01	20.92	20.99	20.13			8.08	10.55	8.45	8.5	9.18			6.48684	6.25829	2.96584	7.85117	4.6641			17.4869	15.5916	18.6325	19.5178	16.3307			11.9869	10.925	10.7992	13.6845	10.4974
LD4	19.59	20.38	20.87	21.04	19.7			8.39	10.08	10.34	9.03	9.18			6.48689	6.42492	4.9658	7.85113	4.9974			17.8202	16.9249	15.9658	19.3511	16.3307			12.1536	11.6749	10.4658	13.6011	10.6641
LD5	19.7	20.78	21.22	20.99	20.73			8.12	10.55	9.29	8.19	9.29			6.98694	4.92488	6.63242	8.01775	4.83069			18.1536	13.7582	15.1324	19.6844	17.3307			12.5703	9.34154	10.8824	13.8511	11.0807
DD1	19.75	20.22	21.28	20.57	20.67			7.92	10.4	10.24	8.92	9.34			7.65365	4.59151	9.46571		4.66398			18.3203	17.0915	20.1324		16.4973			12.987	10.8415	14.799		10.5806
DD2	19.8	20.49	20.64	20.31	19.68			8.39	10.34	8.82	9.29	10.07			7.15368	4.25814	7.799		4.66394			18.1537	14.9248	19.1323		15.8306			12.6537	9.59146	13.4657		10.2473
DD3	19.8	19.38	21.17	19.94	19.27			8.39	10.08	9.4	9.13	10.64			6.6537	7.09143	8.1323	7.94308	4.1639			17.6537	16.7581	19.1323	20.1097	15.3306			12.1537	11.9248	13.6323	14.0264	9.74723
DD4	19.72	18.96	20.38	19.58	19.68			8.03	10.45	9.13	9.6	11.06			7.15372	3.75806	7.46559	7.44304	3.9972			17.6537	15.0914	18.1322	19.2764	14.9972			12.4037	9.42471	12.7989	13.3597	9.49719
DD5	19.33	19.01	20.22	18.64	19.05			8.98	9.45	9.4	8.45	9.13			6.48703	5.25802	6.96555	6.77634	3.83049			17.8204	15.7582	17.6322	18.1097	14.3305			12.1537	10.5081	12.2989	12.443	9.08052
DD6	19.12	19.22	20.59	18.75	18.22			9.18	7.97	10.45	5.53	8.3			6.32033	4.42488	4.13217	6.2763	3.66385			17.3203	15.2582	16.9655	17.7763	14.9972			11.8203	9.84154	10.5488	12.0263	9.33051
DD7	19.38	19.18	19.96	15.57	18.12			11.4	9.08	9.29	5.85	9.76			6.48696	4.25817	3.96547	5.10959	3.16381			17.6536	12.9248	16.6321	16.1096	13.4971			12.0703	8.5915	10.2988	10.6096	8.33047
DD8	19.06	18.75	19.59	16.5	17.86			10.03	8.76	8.87	3.08	7.78			6.48693	3.75813	2.96543	4.27622				17.1536	13.7581	16.2987	15.9429				11.8203	8.75812	9.63208	10.1095
DD9	19.4	18.27	19.54	15.78	18.12			9.45	9.92	8.13	5.12	6.73			6.32024	4.75809	3.79872	3.94285	2.28402			16.8202	15.2581	16.2987	15.6095	12.1173			11.5702	10.0081	10.0487	9.77617	7.20068
DD10	19.92	19.49	20.06	15.2	16.35			7.81	9.87	8.66	5.64	6.47			6.48691	4.42472	3.29868	3.44281	1.28398			17.1536	13.9247	15.632	15.1095	11.4506			11.8202	9.17471	9.46534	9.27613	6.36731
AVP-CK1δ-/-
cKO	Locomotion onset							Locomotion offset							GCaMP onset							GCaMP offset							GCaMP peak
	cKO-A#2_on	cKO-A#4_on	cKO-A#5_on	cKO-A#7_on	cKO-A#8_on	cKO-A#9_on		cKO-A#2_off	cKO-A#4_off	cKO-A#5_off	cKO-A#7_off	cKO-A#8_off	cKO-A#9_off		cKO-A#2_g_on	cKO-A#4_g_on	cKO-A#5_g_on	cKO-A#7_g_on	cKO-A#8_g_on	cKO-A#9_g_on		cKO-A#2_g_off	cKO-A#4_g_off	cKO-A#5_g_off	cKO-A#7_g_off	cKO-A#8_g_off	cKO-A#9_g_off		cKO-A#2_g_peak	cKO-A#4_g_peak	cKO-A#5_g_peak	cKO-A#7_g_peak	cKO-A#8_g_peak	cKO-A#9_g_peak
Sex	male	male	male	male	female	male
LD1	18.72	19.67	23.93	21.32	19.17	20			9.08	9.08	9.13	9.03	10.07		8.1546	4.09171	7.63258	3.99752	8.59354	9.42687		16.9879	15.7584	18.1326	15.6642	19.2602	19.4269		12.5713	9.92503	12.8826	9.83084	13.9269	14.4269
LD2	17.95	20.12	21.01	21.28	18.25	19.84		9.13	8.82	9.03	9.18	8.87	10.33		6.65457	4.09167	8.46587	5.99747	8.5935	9.76016		16.9879	14.925	18.6325	15.9975	19.5935	20.2601		11.8212	9.50833	13.5492	10.9975	14.0935	15.0102
LD3	19.91	20.02	21.01	20.73	20.28	20.13		7.97	9.24	8.92	9.03	8.87	10.12		8.48786	3.92496	8.46583	6.33077	8.59346	9.76012		17.4878	14.2583	18.4658	16.1641	19.7601	19.5934		12.9878	9.09162	13.4658	11.2474	14.1768	14.6768
LD4	19.75	20.49	20.85	21.04	18.53	19.88		8.92	9.13	8.39	9.6	8.3	9.55		6.98782	4.59159	8.29912	6.49739	8.76008	9.92675		17.1545	15.0916	18.4658	16.4974	19.9267	19.7601		12.0711	9.84158	13.3824	11.4974	14.3434	14.8434
LD5	19.49	20.7	20.92	21.05	20.35	19.98		8.13	9.03	10.08	9.5	8.87	9.7		6.98778	3.09155	8.63242	6.49735	9.09338	9.76004		17.3211	14.9249	18.9657	16.664	19.9267	20.26		12.1544	9.00821	13.7991	11.5807	14.51	15.01
DD1	19.01	20.59	21.12	20.88	20.77	20.31		8.76	9.13	10.71	9.55	9.5	9.86		6.82107	4.09151	8.46571	6.66398	9.26	9.59334		17.3211	14.7582	18.6324	16.4973	20.5933	21.5933		12.0711	9.42483	13.549	11.5806	14.9267	15.5933
DD2	19.35	21.54	22.17	21.12	20.43	20.52		8.55	9.66	11.29	10.17	9.91	10.12		6.9877	5.59147	8.63234	6.83061	9.42663	9.42663		17.4877	16.0915	18.9657	16.6639	20.7599	21.4266		12.2377	10.8415	13.799	11.7473	15.0933	15.4266
DD3	18.69	21.49	21.86	21.87	20.41	20.38		8.6	9.92	11.03	11.53	9.03	10.33		7.48766	5.42476	8.79896	6.99723	9.42659	9.75992		17.1543	16.4247	18.9656	16.9972	20.7599	21.2599		12.321	10.9248	13.8823	11.9972	15.0932	15.5099
DD4	19.25	21.43	22.33	21.43	20.26	20.52		9.66	9.61	12.4	11.58	9.6	10.54		7.48762	6.09139	8.96559	7.16386	9.09322	9.59322		17.9876	16.0914	18.9656	16.9972	20.7599	22.2599		12.7376	11.0914	13.9656	12.0805	14.9265	15.9265
DD5	21.75	21.75	22.75	21.45	20.38	21.12		10.71	10.45	12.29	10.95	9.29	10.75		8.82091	6.75801	9.79888	7.33048	9.25984	10.4265		18.6542	17.2582	19.7989	17.1639	20.7598	22.5932		13.7376	12.0081	14.7989	12.2472	15.0098	16.5098
DD6	21.75	21.59	22.12	21.25	20.15	21.35		12.24	10.82	12.45	11.21	9.65	10.75		8.82087	6.09154	9.63216	7.66385	9.25982	10.0932		18.8209	16.7582	19.6321	17.3305	20.4265	21.9265		13.8209	11.4249	14.6322	12.4972	14.8431	16.0098
DD7	22.17	22.38	23.17	22.5	19.6	21.35		11.24	10.03	12.29	12.15	9.5	10.95		9.82083	7.0915	9.96546	8.1638	9.25978	10.5931		19.9875	16.7582	19.7988		20.2598	22.2598		14.9042	11.9248	14.8821		14.7598	16.4264
DD8	22.33	22.49	23.54	22.65	19.65	21.82		11.45	10.19	13.08	12.62	10.07	11.06		10.1541	5.25813	10.2987		9.42641	10.7597		20.4874	16.2581	20.1321		20.5931	22.7597		15.3208	10.7581	15.2154		15.0097	16.7597
DD9	22.07	22.96	25.33	22.65	20.42	21.61		13.24	9.24	13.24	12.21	10.69	11.37		10.4874	7.42475	10.4654	9.11734	9.09304	10.593		20.6541	17.5914	20.4654	18.6173	20.593	22.593		15.5707	12.5081	15.4654	13.8673	14.843	16.593
DD10	23.77	22.77	24.49	22.77	20.57	22.34		13.24	10.92	13.19	12.99	10.9	11.94		11.9874	5.92472	11.2987	9.78397	9.25966	11.2597		22.154	17.9247	20.4653	19.1173	20.593	23.093		17.0707	11.9247	15.882	14.4506	14.9263	17.1763

## Sheet: Fig.5A
		LD	ZT						LD	ZT
		Peak time of AVP-GCaMP							Peak time of VIP-GCaMP
	Sex		Control	AVP-CK1δ-/-		Sex		Sex		Control	AVP-CK1δ-/-		Sex
	male	Het-A#1	3.55169	3.56961	cKO-A#2	male		male	Het-V#1	5.88577	5.89249	cKO-V#1	male
	male	Het-A#3	1.38417	0.726039	cKO-A#4	male		male	Het-V#2	5.68	6.44	cKO-V#3	male
	male	Het-A#4	1.99981	4.66622	cKO-A#5	male		male	Het-V#3	2.01095	5.52797	cKO-V#7	male
	male	Het-A#5	4.9	2.2854	cKO-A#7	male		female	Het-V#4	4.91202	6.112	cKO-V#8	female
	male	Het-A#6	1.948	5.46	cKO-A#8	female		female	Het-V#5	5.64395
				6.0441	cKO-A#9	male		male	Het-V#6	5.49201

## Sheet: Fig.5B
	DD (8-10)	projected ZT					DD (8-10)	projected ZT
	Peak time of AVP-GCaMP						Peak time of VIP-GCaMP
		Control	AVP-CK1δ-/-					Control	AVP-CK1δ-/-
	Het-A#1	2.98668	7.23318	cKO-A#2			Het-V#1	4.06335	8.98344	cKO-V#1
	Het-A#3	0.562698	2.98166	cKO-A#4			Het-V#2	4.93667	9.65686	cKO-V#3
	Het-A#4	0.966585	6.77327	cKO-A#5			Het-V#3	4.03665	8.6733	cKO-V#7
	Het-A#5	0.9734	5.41	cKO-A#7			Het-V#4	4.00664	10.567	cKO-V#8
	Het-A#6	-1.965	6.1767	cKO-A#8			Het-V#5	5.42334
			8.0933	cKO-A#9			Het-V#6	4.39333

## Sheet: Fig.5C
	CT (8-10)	CIRCULAR MEAN					CT (8-10)	CIRCULAR MEAN
	Peak time of AVP-GCaMP						Peak time of VIP-GCaMP
		Control	AVP-CK1δ-/-					Control	AVP-CK1δ-/-
	Het-A#1	4.37	5.1964	cKO-A#2			Het-V#1	5.1533	7.5434	cKO-V#1
	Het-A#3	2.7705	1.4236	cKO-A#4			Het-V#2	5.61	5.7967	cKO-V#3
	Het-A#4	1.7766	3.62	cKO-A#5			Het-V#3	6.2867	5.1567	cKO-V#7
	Het-A#5	5.3933	3.08	cKO-A#7			Het-V#4	5.0766	6.4334	cKO-V#8
	Het-A#6	1.54	6.2833	cKO-A#8			Het-V#5	5.9133
			6.8734	cKO-A#9			Het-V#6	5.8067

## Sheet: Fig.5D
LD (1-5)					DD (8-10)
Period of AVP-GCaMP					Period of AVP-GCaMP
	Control	AVP-CK1δ-/-				Control	AVP-CK1δ-/-
Het-A#1	23.9167	23.8958	cKO-A#2		Het-A#1	24	24.875	cKO-A#2
Het-A#3	24.0416	23.7708	cKO-A#4		Het-A#3	24.2083	24.5833	cKO-A#4
Het-A#4	23.875	24.2291	cKO-A#5		Het-A#4	23.9166	24.3333	cKO-A#5
Het-A#5	24.08	24.44	cKO-A#7		Het-A#5	23.58	24.58	cKO-A#7
Het-A#6	24.02	24.15	cKO-A#8		Het-A#6	23.17	23.96	cKO-A#8
		24.15	cKO-A#9				24.21	cKO-A#9

[truncated: 11 more sheets: Fig.5E, Fig.5F, Fig.5G, Fig.5H, Fig.5I, Fig.6D, Fig. 7F, Fig. S2B, Fig. S5C, Fig. S5H, Fig. S5I]
